# Supplementary material for: A Circulating Risk Score, Based on Combined Expression of Exo-miR-130a-3p and Fibrinopeptide A, as Predictive Biomarker of Relapse in Resectable Non-Small Cell Lung Cancer Patients
Source: Cancers (Basel). 2022 Jul 14;14(14):3412. doi: 10.3390/cancers14143412 (PMC9317031; doi:10.3390/cancers14143412)
Supplement: Supplementary file 1 [file cancers-14-03412-s001.zip]

Archive with 2 entries (2 files):
- cancers-1673210-supplementary_SC.pdf
- Supplentary Tables.xlsx
