# Supplementary material for: A Circulating Risk Score, Based on Combined Expression of Exo-miR-130a-3p and Fibrinopeptide A, as Predictive Biomarker of Relapse in Resectable Non-Small Cell Lung Cancer Patients
Source: Cancers (Basel). 2022 Jul 14;14(14):3412. doi: 10.3390/cancers14143412 (PMC9317031; doi:10.3390/cancers14143412)
Supplement: Supplementary file 1 [file cancers-14-03412-s001.zip › Supplentary Tables.xlsx]

## Sheet: Supplementary Table S1
Patient ID	Age	Gender	Histotype	TNM	Stage	Smoke Habits	PS	Disease Progression	DFS	OS	Status	Adjuvant Chemoterhapy	Radiotherapy	ddPCR Validation	Prothrombin time	International Normalized Ratio (INR)	Partial Thromboplastin Time (PTT)	Fibrinogen	Antithrombin III	Peptidome	Mean m/z 1206.561	Mean m/z 1263.584	Mean m/z 1350.62	Mean m/z 1465.642
800132	53	M	ADK	pT2/G2/pN2-pMx	IIIA			yes	16	42	DEAD	no	no	yes	92	1.1				yes	62.871	4.512	28.509	47.219
800138	65	F	SCC	pT2/G3/pN1-pMx	IIB	Smoker	1	no	126	126	ALIVE	yes	no	yes	112	0.96			86	yes	192.774	26.346	100.48	254.475
800160	65	M	ADK	pT2/G2/pN2-Mx	IIIA			yes	26	53	DEAD	yes	yes	no	106	0.99			99	yes	46.265	6.134	46.079	48.683
900272	63	M	SCC	pT2/G3-pN2-pMx	IIIA	Former Smoker	0	no	113	113	ALIVE	yes	no	yes	87	1.13		5.55	72	Failed
900321	70	M	ADK	pT2/G2-pN0-pMx	IB	Smoker		no	112	112	ALIVE	no	no	yes	98	1.05	29.6	3.58	85	yes	65.642	0	56.575	142.268
900330	70	M	SCC	pT2/G2-pN0-pMx	IIA	Former Smoker	0	no	112	112	ALIVE	no	no	yes	109	0.97		5.88	105	yes	80.399	0	29.332	92.686
1000030	55	F	ADK	pT1b/G2-pN0-pMx	IA	Former Smoker	0	no	111	111	ALIVE	no	no	yes	108	0.98		5.38		yes	84.393	9.067	44.603	91.439
1000039	62	M	SCC	pT3/G3-pN2-pMx	IIIB	Former Smoker		yes	5	30	DEAD	yes	no	no	86	1.14		2.83	74	Failed
1000048	70	F	ADK	pT1a/G1-pN0-pMx	IA	Former Smoker	0	no	110	110	ALIVE	no	no	yes	104	1.01		3.1	96	yes	56.437	17.132	94.496	90.809
1000065	70	M	ADK	pT3/G1-pN2-pMx	IIIB	Smoker		yes	38	57	DEAD	yes	yes	yes						yes	46.622	0	31.917	57.076
1000070	68	M	SCC	pT3/G2-pN0-pMx	IIB			yes	4	19	DEAD	no	no	yes	126	0.87		9.47		yes	69.267	10.955	60.383	122.086
1000116	67	M	SCC	pT1a/G3-pN0-pMx	IA	Former Smoker	0	yes	68	68	DEAD	no	no	yes	97	1.06		5.58		yes	36.557	5.193	43.032	58.549
1000153	62	M	ADK	pT1a/G1-pN0-pMx	IA	Smoker	0	no	109	109	ALIVE	no	no	yes				3.47		yes	94.827	29.952	144.404	187.611
1000195	52	F	ADK	pT2a/G2-pN0-pMx	IB			yes	50	105	DEAD	yes	no	yes	104	1.01		2.75	97	yes	98.62	8.164	57.393	131.969
1000220	62	M	ADK	pT1a/G2-pN1-pMx	IIB	Smoker	0	no	107	109	ALIVE	yes	no	yes						yes	68.317	3.272	28.377	117.883
1000223	72	M	SCC	pT3/G2-pN0-pMx	IIB	Smoker		yes	7	10	DEAD	no	no	yes						yes	100.004	12.873	70.341	106.67
1000249	63	F	ADK	pT2a/G3-pN2-pMx	IIIA	Never Smoker	0	yes	20	107	ALIVE	yes	no	yes						yes	111.898	10.54	92.643	182.351
1000270	82	M	SCC	pT2a/G3-pN0-pMx	IB	Former Smoker	0	yes	35	93	DEAD	no	no	yes	96	1.07	29.2	3.74	69	Failed
1000278	71	M	SCC	pT2a/G3-pN1-pMx	IIB	Former Smoker	0	no	106	106	ALIVE	yes	no	yes	98	1.06	36.8	7.25		yes	114.018	10.792	70.169	135.702
1000281	68	M	SCC	pT2a/G3-pN1-pMx	IIB			yes	32	38	DEAD	no	no	yes	104	1.01	29.5	3.56	93	yes	42.376	0	26.587	38.635
1000287	63	M	ADK	pT1b/G1-pN0-pMx	IA	Former Smoker	0	no	106	106	ALIVE	no	no	no	90	1.11	30.9	2.59	66	Failed
1000313	66	F	ADK	pT1b / G3 - pN0 - pMx	IA	Former Smoker	0	no	106	106	ALIVE	no	no	yes						yes	122.896	26.444	109.407	165.863
1000346	60	M	ADK + SCC	pT1a / G2 - pN1 - pMx	IIB	Smoker	0	yes	75	105	ALIVE	yes	no	yes	114	1.01	28.9	4.75	96	Failed
1000357	75	F	ADK	pT1a / G2 - pN0 - pMx	IA	Former Smoker	0	no	105	105	ALIVE	no	no	yes						yes	116.719	31.002	129.794	319.141
1000369	79	M	ADK	pT1 / G1 - pN0 - pMx	IA			yes	43	59	DEAD	no	no	yes	88	1.19	30.8	4.12	67	yes	61.244	6.014	67.31	67.726
1000512	47	M	SCC	pT2a / G2 - pN1 - pMx	IIB	Smoker	0	no	103	103	ALIVE	no	no	yes	105	1.07	30.3	4.36	79	yes	108.168	13.178	74.244	129.834
1000556	69	M	SCC	pT1a / G2 - pN0 - pMx	IA	Smoker		no	102	102	ALIVE	no	no	yes						Failed
1000569	66	M	ADK	pT2b / G2 - pN0 - pMx	IIA	Smoker	0	no	102	102	ALIVE	no	no	yes						yes	91.153	10.857	52.966	90.909
1000637	60	F	ADK	pT1a / G2 - pN0 - pMx	IA	Smoker	1	yes	18	31	DEAD	no	no	yes	90	1.09	39.7	5.9		yes	32.101	5.29	36.092	114.626
1000644	66	M	ADK	pT2a / G2 - pN1 - pMx	IIB			yes	18	84	DEAD	no	no	yes	95	1.07	29.5	3.22		yes	98.647	0	58.525	87.923
1000651	81	M	ADK	pT3 / G2 - pN0 - pMx	IIB	Smoker	1	yes	57	99	DEAD	no	no	yes	104	1.11	26.5	4	79	yes	61.319	8.66	48.17	58.055
1100062	73	M	ADK	pT1a / G2 - pN0 - pMx	IA	Former Smoker		no	99	99	ALIVE	no	no	yes	107	1.09	31.9	4.85	77	Failed
1100260	70	M	SCC	pT2a / G2-3 - pN0 - pMx	IB	Smoker	1	no	91	91	ALIVE	no	no	no	101	1.06	32.7	5.87	87	Failed
1100283	62	M	ADK	pT1a / G1 - pN2 - pMx	IIIA	Smoker	1	no	90	90	ALIVE	yes	yes	yes	99	1.03	28.5	5.55	104	Failed
1100287	70	M	ADK	pT1b / G2 - pN0 - pMx	IA	Smoker	0	yes	38	72	DEAD	no	no	yes	106	1.03	32.2	4.86	103	Failed
1100288	70	F	ADK	pT2a / G2 - pN1 - pMx	IIB	Never Smoker	1	yes	27	78	DEAD	no	no	yes	103	1.05	28.7	4.83	85	yes	64.142	0	26.682	38.397
1100294	72	F	ADK	pT1b / G1 - pN0	IA			no	90	90	ALIVE	no	no	yes	109	0.98	23.8	3.21	116	Failed
1100295	67	F	ADK	pT1a / G2 - pN0 - pMx	IA	Former Smoker	1	yes	74	90	ALIVE	no	no	yes	116	0.93	33.6	5.54	113	yes	61.929	0	23.949	95.99
1100304	61	M	ADK	pT3 / G2 - pN0 - pMx	IIB	Smoker	1	yes	43	70	DEAD	no	no	yes	83	1.18	36	5.91	87	yes	33.969	0	11.972	26.398
1100314	54	F	SCC	pT2a / G2 - pN0 - pMx	IB	Smoker	1	no	89	89	ALIVE	yes	no	yes	109	1.01	32.1	6.26	110	yes	100.985	26.005	103.823	163.126
1100320	79	M	ADK	pT2 / G2 - pN0 - pMx	IIA			yes	11	18	DEAD	no	no	yes	86	1.16	32.5	5.47	90	yes	53.603	2.435	22.863	28.273
1100331	78	M	SCC	pT1a / G2 - pN0 - pMx	IA			yes	13	15	DEAD	no	no	yes	99	1.07	29.6	5.14	101	Failed
1100398	74	M	ADK	pT3 / G2 - pN0 - pMx	IIB	Smoker		yes	46	60	DEAD	no	no	yes	93	1.05	28.5		87	yes	24.617	0	5.658	15.85
1200033	63	M	SCC	pT2a / G3 - pN1 - pMx	IIB	Former Smoker	0	yes	19	32	DEAD	yes	no	yes						yes	97.391	0	34.321	131.451
1200062	62	M	ADK	pT2b / G3 - pN2 - pMx	IIIA	Smoker		yes	8	25	DEAD	yes	yes	yes	75	1.19	30.4		74	Failed
1200070	73	M	SCC	pT3 / G3 - pN0 - pMx	IIB	Former Smoker		no	86	86	ALIVE	yes	no	yes	101	1.02	28.5	4.73	106	Failed
1200075	73	F	ADK	pT2a / G2 - pN0 - pMx	IB			no	86	86	ALIVE	no	no	yes	86	1.1	30.8	3.81		yes	128.049	22.543	125.622	163.453
1200106	77	F	ADK	pT2 / G1 - pN0 - pMx	IIA			no	85	85	ALIVE	no	no	yes	99	1.05	32.2	5.6	79	yes	89.625	14.076	87.766	193.891
1200130	62	F	ADK	pT2a / G2 - pN1 - pMx	IIB			yes	74	81	DEAD	yes	yes	yes	95	1.04	33	3.18	117	Failed
1200142	76	M	SCC	pT1b/G2-pN0-pMx	IA	Former Smoker	1	yes	5	66	DEAD	no	no	yes	68	1.26	32.1	2.72	87	Failed
1200163	66	M	ADK	pT3 / G1-2 - pN0 - pMx	IIB	Former Smoker	0	yes	73	84	ALIVE	no	no	yes	104	1.2	32.5	4.87	91	Failed
1200166	65	M	SCC	pT2b / G2 - pN0 - pMx	IIA	Former Smoker	0	no	84	84	ALIVE	yes	no	yes	94	1.04	30.1	5.18	72	yes	66.189	5.006	31.658	72.235
1200180	84	M	ADK	pT2b / G2 - pN0 - pMx	IIA			yes	12	13	DEAD	no	no	yes	102	1	27.4	5		yes	91.639	14.853	64.985	64.112
1200210	77	M	SCC	pT1b / G3 - pN0 - pMx	IA	Smoker	1	yes	24	82	ALIVE	no	no	yes	110	0.99	29.3	2.85	87	Failed
1200230	64	M	ADK	pT2b / G2 - pN0 - pMx	IIA	Smoker	0	no	84	84	ALIVE	yes	no	yes	92	1.08	33.9	2.16	91	Failed
1200268	72	M	ADK	pT2a / G2 - pN0 - pMx	IB	Former Smoker		yes	5	58	DEAD	no	no	yes	71	1.25	32.3	2.33	57	yes	28.005	0	14.032	30.272
1200277	68	M	ADK	pT1a / G2 - pN0 - pMx	IA	Former Smoker		yes	9	25	DEAD	no	no	yes	115	0.95	36.4	2.95	95	yes	50.603	5.531	30.955	36.723
1200279	78	M	ADK	pT1a / G2 - pN1 - pMx	IIB	Former Smoker	1	yes	9	25	DEAD	no	no	yes	106	0.96	29.9	4.72	102	yes	26.448	0	10.859	45.309
1200362	66	M	ADK	pT3 / G2 - pN0 - pMx	IIB	Former Smoker		no	77	77	ALIVE	no	no	yes	88	1.11	34.7	4.88	87	yes	67.618	5.612	51.094	74.453
1200376	69	M	ADK	pT1b / G2 - pN0 - pMx	IA	Former Smoker	1	no	77	77	ALIVE	no	no	yes	85	1.08	29.5	3.74		yes	67.555	10.868	50.183	55.543
1200391	68	M	ADK	pT2a / G3 - pN0 - pMx	IB	Former Smoker	1	yes	5	38	DEAD	no	no	yes	83	1.15	36.5	4.26	80	yes	77.791	4.155	43.852	55.677
1300029	59	F	ADK	pT2b / G3 - pN1 - pMx	IIB	Smoker	0	yes	5	26	DEAD	yes	no	yes	97	1.04	32.6	5.27	112	yes	49.6	0	17.258	32.994
1300115	57	M	ADK	pT2b / G3 - pN0 - pMx	IIA	Smoker	0	no	74	73	ALIVE	yes	no	yes	96	1.05	32.7	7.18	88	yes	43.818	0	22.609	60.154
1300161	74	M	ADK	pT3/G2 -pNo-pMx	IIB	Former Smoker		no	72	72	ALIVE	no	no	yes	105	0.99	40.8	7.34	81	yes	94.898	5.644	56.934	139.605
1300194	79	M	SCC	pT2a / G3 - pN1 - pMx	IIB			yes	31	70	ALIVE	no	no	yes	113	0.98	30.5	3.55		yes	36.221	0	15.611	27.629
1300218	72	M	ADK	pT2a / G2 - pN0 - pMx	IB			no	70	70	ALIVE	no	no	yes	79	1.17	36.9	4.96	76	yes	74.641	9.191	59.6	78.004
1300256	62	M	ADK	pT2b / G3 - pN1 - pMx	IIB			no	68	68	ALIVE	yes	no	yes	70	1.29	43.6	3.93		Failed

## Sheet: Supplementary Table S2
miRCURY LNA miRNA PCR Assay	GeneGlobe ID	ddPCRTa	ddPCR Diluition	ddCPR cDNA µl	qPCR Ta	qPCR Diluition	qPCR cDNA µl
UniSp6	YP00203954	58°	1:5000	4.5
hsa-let-7a-5p	YP00205727	57°	1:100-600	4.5
hsa-let-7b-5p	YP00204750	56°	1:100-600	4.5-9.0
hsa-let-7f-5p	YP00204359	57°	1:100-600	4.5
hsa-let-7i-5p	YP00204394	58°	1:100-600	4.5
hsa-miR-17-5p	YP02119304	56°	1:100-600	4.5	58°	1:30	3
hsa-miR-24-3p	YP00204260	58°	1:100-600	4.5-9.0
hsa-miR-30b-5p	YP00204765	58°	1:50-600	4.5-9.0
hsa-miR-103a-3p	YP00204063	58°	1:50-600	4.5-9.0
hsa-miR-130a-3p	YP00204658	58°	1:50-600	4.5-9.0	58°	1:30	3
U6 snRNA	YP00203907				58°	1:30	3

## Sheet: Supplementary Table S3
hsa-miR-103a-3p			hsa-miR-130a-3p			hsa-miR-30b-5p			hsa-miR-17-5p			hsa-miR-24-3p			hsa-let-7a-5p			hsa-leta-7b-5p			hsa-let-7i-5p			hsa-let-7f-5p			UniSp6
Patient ID	miR103a-3p Mean Conc (copies/ul)	StdDev Conc	Patient ID	miR130a-3p Mean Conc (copies/ul)	StdDev Conc	Patient ID	miR30b-5p Mean Conc (copies/ul)	StdDev Conc	Patient ID	miR17-5p Mean Conc (copies/ul)	StdDev Conc	Patient ID	miR24-3p Mean Conc (copies/ul)	StdDev Conc	Patient ID	leta-5p Mean Conc (copies/ul)	StdDev Conc	Patient ID	let7b-5p Mean Conc (copies/ul)	StdDev Conc	Patient ID	let7i-5p Mean Conc (copies/ul)	StdDev Conc	Patient ID	letf-5p Mean Conc (copies/ul)	StdDev Conc	Patient ID	UniSp6 Mean Conc (copies/ul)	StdDev Conc
800132	6.1	0.777817	800132	88.8	0.0494975	800132	62.2	0.565685	800132	9.6	0.424264	800132	4.65	0.494975	1000065	10.3	0.0707107	800132	7.65	1.48492	1000065	2.42	2.09304	800132	14	0.989949	800132	73.25	0.707107
800138	226.5	0.707107	800138	66.2	3.9598	800138	97.5	4.94975	800138	29.5	6.01041	800138	59	1.06066	800138	38	1.55563	800138	64.35	2.89914	800138	18.75	4.59619	800138	11.75	1.90919	800138	5.45	0.0707107
900272	2300	4.94975	900272	235.3	3.81838	900272	604	22.6274	900272	353.5	17.6777	900272	1142.5	0.707107	900272	536.5	10.6066	900272	245.5	3.53553	900272	91	1.41421	900272	177	25.4558	900272	43.15	3.18198
900321	62.85	1.20208	900321	9.4	0.848528	900321	25.9	0.707107	900321	21.15	1.20208	900321	26.8	0.565685	900321	24.5	1.55563	900321	22.1	1.41421	900321	4.8	0.989949	900321	5.45	0.212132	900321	23.8	1.41421
900330	563.5	2.12132	900330	46.5	0.141421	900330	119.5	2.12132	900330	113	11.3137	900330	93.35	3.74767	900330	108	5.65685	900330	216.5	2.12132	900330	26.35	2.75772	900330	27.2	11.3137	900330	37.4	0.707107
1000030	97.95	1.48492	1000030	11.7	0.141421	1000030	43.8	2.96985	1000030	42.2	8.76812	1000030	66.6	6.57609	1000030	37.9	1.3435	1000030	62.25	5.44472	1000030	8.4	1.27279	1000030	13.35	0.0707107	1000030	21.85	2.33345
1000048	12.1	3.88909	1000048	2.9	0.353553	1000048	16	0.141421	1000048	35.8	0.636396	1000048	8	2.26274	1000048	26.8	0.424264	1000048	13.05	0.353553	1000048	2.25	0.0707107	1000048	31.4	0.353553	1000048	44.25	0.707107
1000065	12.9	3.46482	1000065	109.8	0.00707107	1000065	55.4	0.777817	1000065	21	0.494975	1000065	2.3	0.282843	800132	15.5	0.0707107	1000065	9.3	0.848528	800132	2	0	1000065	13.6	0.707107	1000065	53.25	2.12132
1000070	1157.5	10.6066	1000070	168.1	14.5664	1000070	315	2.82843	1000070	38.8	8.34386	1000070	97	4.87904	1000070	556	12.7279	1000070	156	5.65685	1000070	39.3	3.11127	1000070	13.5	2.82843	1000070	7.75	0.636396
1000116	4044	10.6066	1000116	1004	23.055	1000116	1449.5	31.8198	1000116	454	3.5	1000116	1520	28.2843	1000116	26.7	1.3435	1000116	200	11.3137	1000116	45.95	5.72756	1000116	310.5	7.77817	1000116	63.2	7.49533
1000153	43.75	1.20208	1000153	10.2	0.565685	1000153	31.45	7.14178	1000153	30.3	4.17193	1000153	29.4	2.6163	1000153	23.8	0.141421	1000153	43.3	2.82843	1000153	8.7	0.424264	1000153	6.5	1.9799	1000153	22.15	2.19203
1000195	272.5	7.77817	1000195	75.7	3.81838	1000195	78	18.3848	1000195	46.8	9.61665	1000195	51	2.75772	1000195	57.1	1.13137	1000195	59.55	0.777817	1000195	21.5	0.565685	1000195	8	2.40416	1000195	13.65	1.20208
1000220	281	12.7279	1000220	25.5	1.27279	1000220	89.5	6.36396	1000220	39.85	0.494975	1000220	81.45	0.212132	1000220	13.2	0	1000220	52.35	2.33345	1000220	7.1	2.12132	1000220	16.15	1.76777	1000220	36.75	2.19203
1000223	17.75	1.3435	1000223	54	2.15754	1000223	15.1	0.565685	1000223	4.9	0.494975	1000223	22.8	0.282843	1000223	80.2	0.848528	1000223	15.9	0.848528	1000223	2.45	1.06066	1000223	3.8	0.707107	1000223	17	2.26274
1000249	207.318	4.31335	1000249	126.6	0.289914	1000249	138	38.1838	1000249	46.434	4.94975	1000249	249.828	3.39411	1000249	32.5	2.82843	1000249	9.45	0.777817	1000249	0.7	0	1000249	32.25	1.3435	1000249	16.95	0.0707107
1000270	17.45	1.3435	1000270	1.24	0.509117	1000270	5.35	0.494975	1000270	2.4	0.282843	1000270	20.1	1.13137	1000270	60.65	3.04056	1000270	32	0.141421	1000270	1.25	0.212132	1000270	8.1	0.707107	1000270	16.8	2.96985
1000278	172.5	0.707107	1000278	9.7	0.141421	1000278	62.1	2.96985	1000278	29.6	3.53553	1000278	72.9	1.9799	1000278	230	1.41421	1000278	67.2	3.11127	1000278	7.55	1.3435	1000278	13.95	3.04056	1000278	10.4	0.565685
1000281	677.5	27.5772	1000281	56.6	0.825432	1000281	168	1.41421	1000281	113.5	0.707107	1000281	317	12.7279	1000281	46.55	3.88909	1000281	163	7.07107	1000281	35.2	2.96985	1000281	62.75	6.01041	1000281	18.15	3.3234
1000313	209.5	3.53553	1000313	13.7	0.424264	1000313	69.25	0.353553	1000313	37.75	2.47487	1000313	52.85	0.0707107	1000313	23.05	1.48492	1000313	67.9	2.68701	1000313	7.8	0.282843	1000313	12.8	1.27279	1000313	44.55	1.48492
1000346	88.5	2.12132	1000346	5.7	0.989949	1000346	30.9	0.848528	1000346	25.35	6.15183	1000346	23.9	0.141421	1000346	14.2	0.141421	1000346	50.7	0.989949	1000346	3.8	0.424264	1000346	5.15	0.919239	1000346	42.35	4.87904
1000357	51.6	3.11127	1000357	2.38	1.15966	1000357	39.85	0.212132	1000357	8.35	0.353553	1000357	14.8	0.141421	1000357	37.15	1.3435	1000357	22	1.27279	1000357	1.85	0.0707107	1000357	2.85	0.212132	1000357	27.2	1.83848
1000369	149.5	3.53553	1000369	7	0.848528	1000369	56.95	2.75772	1000369	23.95	3.3234	1000369	41.35	0.0707107	1000369	142.5	2.12132	1000369	51.5	3.53553	1000369	6.6	0.565685	1000369	8.4	1.27279	1000369	22.1	0.565685
1000512	687	18.3848	1000512	30.4	1.69706	1000512	161.5	0.707107	1000512	70.7	4.38406	1000512	194.5	2.12132	1000512	15.5	0.848528	1000512	111.5	2.12132	1000512	26.35	5.44472	1000512	38.25	7.84889	1000512	37.05	3.3234
1000556	59.7	3.9598	1000556	6.9	0.707107	1000556	37.2	3.39411	1000556	9.15	0.636396	1000556	17.05	1.20208	1000556	33.05	1.3435	1000556	34.1	2.12132	1000556	3.35	0.212132	1000556	4.25	0.0707107	1000556	15.5	0.989949
1000569	200.5	0.707107	1000569	19.3	3.53553	1000569	51.65	1.48492	1000569	23.65	0.494975	1000569	42.4	1.55563	1000569	380	2.82843	1000569	56.5	2.12132	1000569	6.65	1.48492	1000569	7.9	0.707107	1000569	31.05	2.05061
1000637	1696	22.6274	1000637	563	7.07107	1000637	712.8	11.9501	1000637	267.4	2.6163	1000637	836	39.598	1000637	806	4.24264	1000637	258.5	27.5772	1000637	22.1	1.41421	1000637	117.2	32.2441	1000637	44.4	0.424264
1000644	1760	18.3848	1000644	547	12.7279	1000644	1230	41.0122	1000644	460	1.41421	1000644	2465	35.3553	1000644	24.7	1.83848	1000644	666	33.9411	1000644	72.85	3.04056	1000644	434.5	14.8492	1000644	19.55	0.919239
1000651	227.5	14.8492	1000651	9.7	1.83848	1000651	72.4	20.6475	1000651	10.25	0.494975	1000651	53.85	1.06066	1000651	20.6	2.40416	1000651	56.95	8.83883	1000651	4.8	0.141421	1000651	4.35	0.777817	1000651	66.75	3.88909
1100062	107	1.41421	1100062	5.3	1.55563	1100062	23.75	1.06066	1100062	9.1	0.848528	1100062	37.85	5.58614	1100062	112	2.82843	1100062	35.6	0.282843	1100062	0.35	0.0989949	1100062	2.85	0.212132	1100062	40.65	4.59619
1100283	836	26.8701	1100283	80.4	5.65685	1100283	204	1.41421	1100283	90	0	1100283	144.5	2.12132	1100283	30.5	1.9799	1100283	186.5	19.0919	1100283	1.65	0.353553	1100283	19.85	0.636396	1100283	28.3	2.40416
1100287	257	16.9706	1100287	35.8	4.80833	1100287	64.2	1.69706	1100287	18.6	1.69706	1100287	53.45	1.76777	1100287	944	0	1100287	90.5	6.36396	1100287	0.125	0.176777	1100287	5.05	1.3435	1100287	28.25	1.62635
1100288	3980	39.598	1100288	1019	26.8701	1100288	1994.5	28.9914	1100288	658	31.1127	1100288	2174	31.1127	1100288	57	3.25269	1100288	572.5	4.94975	1100288	96.5	4.94975	1100288	445	10.6066	1100288	44.5	1.55563
1100294	438	1.41421	1100294	63.1	5.79828	1100294	131.5	4.94975	1100294	39.9	1.83848	1100294	123.5	2.12132	1100294	25.2	0.989949	1100294	100.5	0.707107	1100294	1.45	0.212132	1100294	8.6	0.282843	1100294	30.75	3.46482
1100295	215.5	2.12132	1100295	20.7	2.12132	1100295	62.25	2.89914	1100295	24.3	0.989949	1100295	44.4	1.13137	1100295	195	1.41421	1100295	75.35	3.3234	1100295	0.345	0.190919	1100295	4.2	0.141421	1100295	44.1	1.55563
1100304	60.8	0.141421	1100304	118.7	0.141421	1100304	382	24.0416	1100304	316.5	3.53553	1100304	162	5.65685	1100304	961.5	2.12132	1100304	833.5	19.0919	1100304	6.35	0.353553	1100304	26.85	2.33345	1100304	29.5	2.96985
1100314	583.2	31.2541	1100314	525	24.0416	1100314	2395	7.07107	1100314	490.5	10.6066	1100314	2104.5	10.6066	1100314	126	7.07107	1100314	610.5	37.4767	1100314	264.5	20.5061	1100314	344	1.41421	1100314	25.85	3.18198
1100320	880	15.5563	1100320	46.1	2.12132	1100320	258	4.24264	1100320	62.45	14.2128	1100320	239.5	13.435	1100320	639.5	14.8492	1100320	113.5	12.0208	1100320	2	0.424264	1100320	26.25	0.353553	1100320	16.5	0.565685
1100331	368.8	3.81838	1100331	438	0	1100331	1676.5	40.3051	1100331	332	4.24264	1100331	1258	45.2548	1100331	132	11.3137	1100331	433	25.4558	1100331	12.7	1.69706	1100331	140.5	13.435	1100331	14.55	0.0707107
1100398	837	5.65685	1100398	55.8	4.52548	1100398	251	4.24264	1100398	93	0	1100398	17.4	0.777817	1100398	360.4	4.10122	1100398	180	12.7279	1100398	11.65	2.19203	1100398	28.65	3.04056	1100398	37.05	3.18198
1200033	2536	37.4767	1200033	874	33.9411	1200033	3005	49.4975	1200033	893	19.799	1200033	2725	49.4975	1200033	1033	0	1200033	101.6	2.54558	1200033	56.9	7.49533	1200033	428.5	17.6777	1200033	48.05	5.02046
1200062	860	2.12132	1200062	1301	38.1838	1200062	2140	28.2843	1200062	612.5	9.19239	1200062	1950	46.669	1200062	576	11.3137	1200062	453.5	38.8909	1200062	110.5	4.94975	1200062	203	4.24264	1200062	38.4	0.141421
1200070	717.2	18.8798	1200070	392	2.82843	1200070	1287	19.799	1200070	358.5	7.77817	1200070	1730.5	28.9914	1200070	242.5	19.0919	1200070	627	2.82843	1200070	20.8	1.13137	1200070	233	1.41421	1200070	19.05	0.0707107
1200075	76.8	2.54558	1200075	77.9	3.25269	1200075	267	9.89949	1200075	114.5	6.36396	1200075	486	2.82843	1200075	38.95	0.777817	1200075	200	11.3137	1200075	3.4	0.707107	1200075	39.4	0	1200075	16	0.282843
1200106	307	0	1200106	37.1	5.51543	1200106	119	1.41421	1200106	19.45	3.04056	1200106	123	1.41421	1200106	927.5	4.94975	1200106	80.5	0.707107	1200106	13.25	0.919239	1200106	6.95	0.212132	1200106	13.2	1.9799
1200130	3368	9.89949	1200130	728	14.1421	1200130	1514.5	14.8492	1200130	416	2.82843	1200130	364	29.6985	1200130	29.1	0.707107	1200130	352.5	16.2635	1200130	89	1.41421	1200130	208.5	14.8492	1200130	17.1	2.54558
1200142	199	16.9706	1200142	37.3	1.83848	1200142	74	0	1200142	27.75	1.20208	1200142	5.2	0.282843	1200142	226	4.24264	1200142	71.5	6.36396	1200142	10.3	3.9598	1200142	4.35	0.212132	1200142	40.4	0.565685
1200163	202.4	10.4652	1200163	139.3	5.79828	1200163	708	5.65685	1200163	118	15.5563	1200163	489.5	9.19239	1200163	351.5	4.94975	1200163	204	12.7279	1200163	49.05	13.3643	1200163	46.7	3.81838	1200163	31.55	2.47487
1200166	2216	11.3137	1200166	284.6	12.1622	1200166	1351	14.1421	1200166	249.5	4.94975	1200166	841.5	40.3051	1200166	5015	7.07107	1200166	371	25.4558	1200166	79.9	8.6267	1200166	75.35	3.74767	1200166	45.15	1.62635
1200180	4272	24.0416	1200180	1458.1	32.2482	1200180	2700	3.53553	1200180	4413	30.4056	1200180	3732	2.82843	1200180	29.45	29.45	1200180	416.4	3.25269	1200180	1908.5	12.7279	1200180	751.5	12.0208	1200180	9.1	0.848528
1200210	331.5	21.9203	1200210	32.7	6.6468	1200210	127.5	3.53553	1200210	15.4	15.4	1200210	95.5	0.707107	1200210	105.5	2.12132	1200210	82	1.41421	1200210	11	0.141421	1200210	3.85	3.85	1200210	28.65	2.47487
1200230	611.5	7.77817	1200230	65.7	0.141421	1200230	187.5	0.707107	1200230	80.4	2.40416	1200230	189	5.65685	1200230	53.95	2.6163	1200230	392	12.7279	1200230	45.85	2.05061	1200230	16.3	0	1200230	23.8	3.67696
1200268	38.4	0.707107	1200268	180.8	0.296985	1200268	4.05	0.777817	1200268	2.95	0.494975	1200268	16.85	1.48492	1200268	112	2.82843	1200268	83.5	6.36396	1200268	3.05	0.0707107	1200268	6.85	2.05061	1200268	17.5	1.27279
1200277	713.5	2.12132	1200277	78.3	0.424264	1200277	255.5	0.707107	1200277	60.05	17.7484	1200277	248.5	6.36396	1200277	742	32.5269	1200277	133	11.3137	1200277	1.45	0.212132	1200277	21.6	2.40416	1200277	56.8	2.96985
1200279	3048	33.9411	1200279	161.4	5.09117	1200279	951.5	23.3345	1200279	78.2	2.75772	1200279	380.8	21.6375	1200279	29.2	2.68701	1200279	397.5	2.12132	1200279	7.25	2.33345	1200279	182	12.7279	1200279	33.55	0.777817
1200362	221	8.48528	1200362	18.4	2.82843	1200362	92	0	1200362	19.2	7.07107	1200362	58.1	0.848528	1200362	40.9	5.65685	1200362	58.2	1.13137	1200362	0.175	0.0777817	1200362	5.15	0.212132	1200362	44.1	0.707107
1200376	140.5	0.707107	1200376	15.4	1.13137	1200376	53.3	3.81838	1200376	36.6	17.9605	1200376	66.65	3.74767	1200376	112.5	7.77817	1200376	76	2.82843	1200376	8.85	1.06066	1200376	9.9	0.424264	1200376	27.4	2.54558
1200391	459	0	1200391	31.5	1.27279	1200391	139.5	0.707107	1200391	139.5	20.4354	1200391	151.5	2.12132	1200391	17.1	3.04056	1200391	212	4.24264	1200391	21.15	1.76777	1200391	21.9	5.79828	1200391	38.85	1.62635
1300029	184	7.07107	1300029	58.4	1.26815	1300029	394	21.2132	1300029	5.9	0.0707107	1300029	19	0.212132	1300029	62.1	2.89914	1300029	40.1	1.41421	1300029	1.05	0.0707107	1300029	5.65	1.06066	1300029	47.8	2.12132
1300115	18.35	1.20208	1300115	1.77	0.890955	1300115	2.55	0.494975	1300115	2.3	0.0707107	1300115	7.2	0.707107	1300115	3.6	0.424264	1300115	9.35	0.494975	1300115	0.95	0.212132	1300115	1.155	0.487904	1300115	22.35	3.74767
1300161	2134.5	6.36396	1300161	115.3	1.83848	1300161	685	25.4558	1300161	222.2	3.53553	1300161	531.6	2.6163	1300161	251.2	5.9397	1300161	306	8.48528	1300161	3.4	0.424264	1300161	197.5	28.9914	1300161	16.95	2.75772
1300194	568	21.2132	1300194	23.2	2.82843	1300194	141	5.65685	1300194	29.2	3.9598	1300194	266.2	40.2344	1300194	63.2	0.989949	1300194	115.05	1.3435	1300194	2.9	0.282843	1300194	51.1	0.707107	1300194	34.65	2.47487
1300218	335.5	0.707107	1300218	26.9	0.141421	1300218	163.5	3.53553	1300218	154	4.24264	1300218	396	12.7279	1300218	256	25.4558	1300218	157.5	2.12132	1300218	29.7	4.52548	1300218	92.5	4.94975	1300218	31.4	5.37401
1300256	105.1	6.36396	1300256	15.4	1.9799	1300256	156.5	0.707107	1300256	58.3	2.05061	1300256	496	49.4975	1300256	278	19.799	1300256	169	15.5563	1300256	18.65	2.47487	1300256	109.5	3.53553	1300256	23.7	2.40416

## Sheet: Supplementary Table S4
Exo-miRs	Spearman coefficient	p-value
hsa-miR-24-3p	0.847062	2.2e-16
hsa-miR-130a-3p	0.809572	2.2e-16
hsa-miR-30b-5p	0.795555	2.2e-16
hsa-miR-17-5p	0.7452	7.348e-13
hsa-let-7b-5p	0.756657	2.356e-12
hsa-miR-103a-3p	0.745713	2.2e-16
hsa-let-7f-5p	0.725134	2.2e-16
hsa-let-7i-5p	0.586389	4.421e-07
hsa-let-7a-5p	0.38028	0.002255

## Sheet: Supplementary Table S5
FIBRINOGEN	rho	p-value
Mean 1206.56 m/z	0.0896359	0.6074
Mean 1263.58 m/z	0.033164	0.85
Mean 1350.62 m/z	-0.0436975	0.8027
Mean 1465.64 m/z	0.212605	0.2193
PROTHROMBIN TIME	rho	p-value
Mean 1206.56 m/z	0.166594	0.3175
Mean 1263.58 m/z	0.147323	0.3774
Mean 1350.62 m/z	0.120811	0.47
Mean 1465.64 m/z	0.278861	0.09
INR	rho	p-value
Mean 1206.56 m/z	-0.0959432	0.5666
Mean 1263.58 m/z	-0.0533765	0.7503
Mean 1350.62 m/z	0.00175439	0.9917
Mean 1465.64 m/z	-0.211514	0.2024
PTT	rho	p-value
Mean 1206.56 m/z	0.0618608	0.7499
Mean 1263.58 m/z	0.0812888	0.6751
Mean 1350.62 m/z	0.0416513	0.8301
Mean 1465.64 m/z	0.193715	0.314
ANTITHROMBIN III	rho	p-value
Mean 1206.56 m/z	-0.163534	0.415
Mean 1263.58 m/z	-0.210144	0.2928
Mean 1350.62 m/z	-0.228641	0.2513
Mean 1465.64 m/z	-0.0400428	0.8428
rho: Spearman Coefficient

## Sheet: Supplementary Table S6
H2172
“miR-130a-3p”							“miR-17-5p”
Genes	Log2 fold change	Std Error	Lower confidence limit (log2)	Upper confidence limit (log2)	p-value	Gene sets	Genes	Log2 fold change	Std Error	Lower confidence limit (log2)	Upper confidence limit (log2)	p-value	Gene sets
PLA2G3	-0.892	0.267	-1.41	-0.369	0.0155	Plasma Membrane, VEGFA Signaling	TACSTD2	-1.5	0.163	-1.82	-1.18	9.39e-05	Cell Motility, Cell Proliferation, Epithelial to Mesenchymal Transition, Plasma Membrane
TEK	-0.879	0.306	-1.48	-0.278	0.0285	Angiogenesis Response, Blood Coagulation, Cell Adhesion, Cell Proliferation, HIF1A Signaling, Negative Regulation of Angiogenesis, Plasma Membrane, Positive Regulation of Angiogenesis, Sprouting Angiogenesis, Stem Cell Associated	TGFBR2	-1.27	0.179	-1.62	-0.922	0.000386	Cell Proliferation, Cellular Growth Factor, Plasma Membrane, Positive Regulation of Angiogenesis, TGFB Signaling, Vasculogenesis
COL1A1	-0.655	0.151	-0.952	-0.359	0.00492	Blood Coagulation, Collagen Family, ECM Receptor Interation, ECM Structure, Epithelial to Mesenchymal Transition, Metastasis Response, Vasculogenesis	PLA2G3	-1.17	0.22	-1.6	-0.739	0.00179	Plasma Membrane, VEGFA Signaling
HMOX1	-0.566	0.0405	-0.645	-0.487	8.35e-06	Angiogenesis Response, Cell Proliferation, Cellular Differentiation, HIF1A Signaling, Positive Regulation of Angiogenesis, Regulation of Angiogenesis	BICC1	-1.15	0.229	-1.6	-0.706	0.00235	Epithelial to Mesenchymal Transition
SPHK2	-0.535	0.132	-0.794	-0.276	0.00675	Cell Proliferation, Vasculogenesis, VEGFA Signaling	ADAM9	-1.12	0.064	-1.24	-0.992	2.26e-06	Cell Adhesion, Cellular Growth Factor, Collagen Family, Integral to Membrane, MMP Remodeling, Plasma Membrane
ACVR1	-0.496	0.0376	-0.57	-0.423	1.17e-05	Cell Cycle, Cellular Differentiation, Cellular Growth Factor, Plasma Membrane, TGFB Signaling	CXCL8	-1.09	0.302	-1.68	-0.495	0.0114	Angiogenesis Response
ECM1	-0.48	0.145	-0.764	-0.196	0.0161	Angiogenesis Response, Cell Proliferation, ECM Structure, Positive Regulation of Angiogenesis	IL6	-1.03	0.325	-1.67	-0.393	0.0193	Cell Proliferation, Cellular Growth Factor, HIF1A Signaling, Plasma Membrane, Regulation of Angiogenesis
CTSK	-0.449	0.168	-0.779	-0.12	0.037	Epithelial to Mesenchymal Transition	ICAM1	-1.02	0.233	-1.47	-0.56	0.00472	Cell Adhesion, Plasma Membrane, Stem Cell Associated, Transcription Factor
NRP1	-0.442	0.0529	-0.546	-0.339	0.000158	Angiogenesis Response, Cell Adhesion, Cell Proliferation, Cellular Growth Factor, Integral to Membrane, Plasma Membrane, Sprouting Angiogenesis, Vasculogenesis	NRP1	-0.897	0.116	-1.13	-0.669	0.00025	Angiogenesis Response, Cell Adhesion, Cell Proliferation, Cellular Growth Factor, Integral to Membrane, Plasma Membrane, Sprouting Angiogenesis, Vasculogenesis
IL15	-0.436	0.123	-0.677	-0.194	0.0124	Cell Proliferation, Plasma Membrane	WIPF1	-0.884	0.152	-1.18	-0.586	0.00113	Cellular Differentiation, Epithelial to Mesenchymal Transition
SRGN	-0.417	0.0513	-0.518	-0.317	0.000185	Blood Coagulation, Collagen Family, Epithelial to Mesenchymal Transition	TNFSF12	-0.881	0.2	-1.27	-0.488	0.0046	Angiogenesis Response, Cell Proliferation, Cellular Differentiation, Plasma Membrane, Positive Regulation of Angiogenesis
TOM1L1	-0.415	0.0346	-0.483	-0.348	2.02e-05	Epithelial to Mesenchymal Transition	RNH1	-0.866	0.0741	-1.01	-0.721	2.36e-05	Regulation of Angiogenesis
DICER1	-0.404	0.0659	-0.533	-0.275	0.00086	Angiogenesis Response, Cell Proliferation	DST	-0.841	0.0347	-0.909	-0.773	3.23e-07	Basement Membrane, Cell Adhesion, Cell Cycle, Integral to Membrane, Plasma Membrane
SOD1	-0.396	0.0359	-0.467	-0.326	3.29e-05	Blood Coagulation, ECM Structure, Plasma Membrane	LAMA3	-0.827	0.144	-1.11	-0.545	0.00119	Basement Membrane, Cell Adhesion, ECM Receptor Interation
MAPKAPK3	-0.383	0.105	-0.589	-0.177	0.0107	VEGFA Signaling	BNC2	-0.809	0.326	-1.45	-0.17	0.0478	Epithelial to Mesenchymal Transition, Plasma Membrane
GPX1	-0.383	0.105	-0.589	-0.177	0.0108	Angiogenesis Response, Cell Proliferation, Vasculogenesis	ITGB8	-0.8	0.179	-1.15	-0.449	0.00426	Cell Adhesion, ECM Receptor Interation, Integral to Membrane, Plasma Membrane, Vasculogenesis
MET	-0.377	0.0569	-0.489	-0.266	0.00057	Carbon Cancer Metabolism, Cell Proliferation, Cellular Growth Factor, Integral to Membrane, Plasma Membrane, Stem Cell Associated	MYLK	-0.783	0.0537	-0.889	-0.678	6.55e-06	Epithelial to Mesenchymal Transition, Metastasis Response
EPHA2	-0.373	0.114	-0.596	-0.149	0.0171	Angiogenesis Response, Cell Adhesion, Cell Proliferation, Plasma Membrane, Regulation of Angiogenesis, Vasculogenesis	SYNE1	-0.741	0.142	-1.02	-0.463	0.00198	Epithelial to Mesenchymal Transition, Integral to Membrane
DST	-0.344	0.0724	-0.486	-0.202	0.00316	Basement Membrane, Cell Adhesion, Cell Cycle, Integral to Membrane, Plasma Membrane	CTSK	-0.714	0.185	-1.08	-0.351	0.00835	Epithelial to Mesenchymal Transition
TGFBR2	-0.342	0.0976	-0.533	-0.151	0.0128	Cell Proliferation, Cellular Growth Factor, Plasma Membrane, Positive Regulation of Angiogenesis, TGFB Signaling, Vasculogenesis	HEG1	-0.696	0.0716	-0.836	-0.555	6.84e-05	Cellular Differentiation, Epithelial to Mesenchymal Transition, Integral to Membrane, Plasma Membrane, Vasculogenesis
ERBB2	-0.334	0.0942	-0.519	-0.15	0.0121	Carbon Cancer Metabolism, Cellular Growth Factor, Epithelial to Mesenchymal Transition, HIF1A Signaling, Plasma Membrane, Regulation of Angiogenesis	SRGN	-0.693	0.0511	-0.793	-0.593	9.97e-06	Blood Coagulation, Collagen Family, Epithelial to Mesenchymal Transition
ANG	-0.314	0.103	-0.515	-0.113	0.0224	Angiogenesis Response, Basal Lamina, Cell Proliferation, Hypoxia Response	RBL2	-0.66	0.0712	-0.799	-0.52	8.95e-05	Cell Cycle, TGFB Signaling, Transcription Factor
TNFRSF12A	-0.303	0.114	-0.526	-0.0796	0.0376	Angiogenesis Response, Cell Adhesion, Integral to Membrane, Plasma Membrane, Regulation of Angiogenesis	BAD	-0.658	0.117	-0.888	-0.429	0.00136	Cellular Growth Factor, VEGFA Signaling
CYB561	-0.29	0.072	-0.432	-0.149	0.00686	Epithelial to Mesenchymal Transition, Integral to Membrane, Plasma Membrane	ANPEP	-0.628	0.225	-1.07	-0.188	0.0313	Angiogenesis Response, Plasma Membrane, Stem Cell Associated
PNPLA6	-0.287	0.0709	-0.426	-0.148	0.00671	Angiogenesis Response, Integral to Membrane	ZFYVE9	-0.626	0.0299	-0.684	-0.567	7.69e-07	Cellular Growth Factor, TGFB Signaling
SMOC1	-0.262	0.0987	-0.456	-0.0688	0.0377	Basement Membrane	COL1A1	-0.62	0.143	-0.899	-0.34	0.00483	Blood Coagulation, Collagen Family, ECM Receptor Interation, ECM Structure, Epithelial to Mesenchymal Transition, Metastasis Response, Vasculogenesis
CEP295	-0.259	0.0744	-0.405	-0.113	0.0132	Basement Membrane	MAPKAPK3	-0.617	0.164	-0.939	-0.295	0.00946	VEGFA Signaling
SKP1	-0.243	0.0549	-0.35	-0.135	0.0045	Cell Cycle	IL15	-0.588	0.119	-0.822	-0.354	0.00263	Cell Proliferation, Plasma Membrane
ZFYVE9	-0.24	0.0288	-0.297	-0.184	0.000162	Cellular Growth Factor, TGFB Signaling	TGFBI	-0.586	0.114	-0.81	-0.362	0.00215	Angiogenesis Response, Basement Membrane, Cell Adhesion, Cell Proliferation, ECM Structure, Plasma Membrane
PTPRM	-0.227	0.0301	-0.285	-0.168	0.000283	Cell Adhesion, Cell Proliferation, Negative Regulation of Angiogenesis, Plasma Membrane	FGF2	-0.581	0.0927	-0.762	-0.399	0.000767	Cell Proliferation, Cellular Growth Factor, LOX Remodeling, Positive Regulation of Angiogenesis, Regulation of Angiogenesis, Sprouting Angiogenesis
TLR4	-0.227	0.076	-0.376	-0.0786	0.0242	Cellular Differentiation, HIF1A Signaling, Hypoxia Response, Plasma Membrane	ERBB2	-0.573	0.143	-0.854	-0.292	0.00714	Carbon Cancer Metabolism, Cellular Growth Factor, Epithelial to Mesenchymal Transition, HIF1A Signaling, Plasma Membrane, Regulation of Angiogenesis
TIMP1	-0.22	0.0377	-0.294	-0.146	0.00112	Basement Membrane, Blood Coagulation, Cell Proliferation, HIF1A Signaling, LOX Remodeling, Metastasis Suppressors, MMP Remodeling	PKN1	-0.572	0.0692	-0.708	-0.437	0.000169	Cell Motility, Cellular Differentiation, EMT to Metastasis, Plasma Membrane, Transcription Factor
CDC42	-0.216	0.0402	-0.295	-0.137	0.0017	Plasma Membrane, Sprouting Angiogenesis, VEGFA Signaling	PLS1	-0.57	0.0926	-0.751	-0.388	0.000843	Epithelial to Mesenchymal Transition
CIB1	-0.212	0.0853	-0.38	-0.0452	0.0472	Angiogenesis Response, Cell Adhesion, Cell Cycle, Cell Proliferation, Cellular Differentiation, Plasma Membrane, Positive Regulation of Angiogenesis	ECM1	-0.561	0.114	-0.785	-0.337	0.00271	Angiogenesis Response, Cell Proliferation, ECM Structure, Positive Regulation of Angiogenesis
SYNE1	-0.21	0.0813	-0.369	-0.0504	0.0418	Epithelial to Mesenchymal Transition, Integral to Membrane	GPX1	-0.556	0.112	-0.775	-0.337	0.00253	Angiogenesis Response, Cell Proliferation, Vasculogenesis
RTN4	-0.205	0.026	-0.256	-0.154	0.00022	Angiogenesis Response, Epithelial to Mesenchymal Transition, Integral to Membrane, Plasma Membrane	AKT3	-0.553	0.139	-0.825	-0.281	0.00727	Carbon Cancer Metabolism, Choline Cancer Metabolism, Epithelial to Mesenchymal Transition, HIF1A Signaling, Plasma Membrane, VEGFA Signaling
TCEB2	-0.203	0.0821	-0.364	-0.0421	0.0482	HIF1A Signaling	TNC	-0.545	0.19	-0.917	-0.173	0.0284	Basement Membrane, Cell Adhesion, Cell Proliferation, ECM Receptor Interation, ECM Structure, Epithelial to Mesenchymal Transition
MYLK	-0.201	0.0492	-0.297	-0.104	0.0065	Epithelial to Mesenchymal Transition, Metastasis Response	CD24	-0.524	0.0169	-0.557	-0.491	7.6e-08	Cell Adhesion, Cell Proliferation, Cellular Growth Factor, Epithelial to Mesenchymal Transition, Hypoxia Response, Plasma Membrane
BTG1	-0.2	0.0413	-0.281	-0.119	0.00289	Cell Proliferation, Cellular Growth Factor, Positive Regulation of Angiogenesis	C3	-0.521	0.0378	-0.595	-0.447	8.98e-06	Cellular Growth Factor, Positive Regulation of Angiogenesis, Vasculogenesis
SRPK2	-0.196	0.0438	-0.282	-0.11	0.00418	Angiogenesis Response, Cell Cycle, Cell Proliferation	SMAD1	-0.507	0.094	-0.691	-0.322	0.00168	Cell Proliferation, Cellular Growth Factor, TGFB Signaling, Transcription Factor
AGGF1	-0.193	0.0512	-0.294	-0.093	0.00922	Angiogenesis Response, Cell Adhesion, Cell Proliferation, Cellular Differentiation, Positive Regulation of Angiogenesis, Vasculogenesis	SH2B3	-0.498	0.107	-0.707	-0.289	0.00346	Blood Coagulation, Epithelial to Mesenchymal Transition
SPARC	-0.192	0.0384	-0.267	-0.116	0.00248	Basement Membrane, Cell Proliferation, Cellular Growth Factor, ECM Structure, Epithelial to Mesenchymal Transition, Negative Regulation of Angiogenesis, Stem Cell Associated	CCDC80	-0.477	0.116	-0.704	-0.25	0.00626	Basement Membrane
RBL1	-0.191	0.0567	-0.302	-0.0797	0.0151	Cell Cycle, TGFB Signaling, Transcription Factor	SOD1	-0.474	0.0283	-0.529	-0.418	2.89e-06	Blood Coagulation, ECM Structure, Plasma Membrane
PKN1	-0.191	0.0615	-0.312	-0.0708	0.0208	Cell Motility, Cellular Differentiation, EMT to Metastasis, Plasma Membrane, Transcription Factor	TIMP2	-0.473	0.0963	-0.661	-0.284	0.0027	Basement Membrane, Cell Proliferation, Metastasis Suppressors, MMP Remodeling
ILK	-0.19	0.061	-0.31	-0.0709	0.0205	Cell Adhesion, Cell Cycle, Cell Proliferation, Cellular Growth Factor, Plasma Membrane	RRAS	-0.472	0.0943	-0.657	-0.287	0.00244	Plasma Membrane, Positive Regulation of Angiogenesis
CEP170	-0.174	0.0419	-0.256	-0.092	0.00599	Epithelial to Mesenchymal Transition	CYB561	-0.47	0.0878	-0.642	-0.297	0.00175	Epithelial to Mesenchymal Transition, Integral to Membrane, Plasma Membrane
CASP8	-0.166	0.0423	-0.249	-0.0829	0.00782	Angiogenesis Response, Metastasis Suppressors, MMP Remodeling	PTK2B	-0.467	0.118	-0.698	-0.236	0.00747	Angiogenesis Response, Cell Adhesion, Cell Proliferation, Cellular Growth Factor, Hypoxia Response, Sprouting Angiogenesis
MAPK1	-0.162	0.055	-0.27	-0.0545	0.0256	Blood Coagulation, Cell Adhesion, Cell Cycle, Cellular Growth Factor, Choline Cancer Metabolism, HIF1A Signaling, LOX Remodeling, TGFB Signaling, Transcription Factor, VEGFA Signaling	PLAU	-0.461	0.165	-0.785	-0.138	0.0314	Blood Coagulation, Cell Adhesion, Cell Proliferation, Hypoxia Response, MMP Remodeling, Plasma Membrane
CD24	-0.161	0.0142	-0.189	-0.133	2.84e-05	Cell Adhesion, Cell Proliferation, Cellular Growth Factor, Epithelial to Mesenchymal Transition, Hypoxia Response, Plasma Membrane	ZEB1	-0.454	0.0321	-0.517	-0.391	7.76e-06	Cell Proliferation, EMT to Metastasis, Epithelial to Mesenchymal Transition, Transcription Factor
TFPI2	-0.161	0.0575	-0.274	-0.0486	0.031	Blood Coagulation	TFPI2	-0.445	0.0729	-0.588	-0.303	0.000876	Blood Coagulation
SLPI	-0.155	0.0346	-0.223	-0.087	0.00421	ECM Structure, Epithelial to Mesenchymal Transition	APC	-0.436	0.124	-0.679	-0.193	0.0126	Cell Proliferation
DENND5A	-0.149	0.0354	-0.219	-0.08	0.00557	Epithelial to Mesenchymal Transition	LAMA1	-0.425	0.13	-0.679	-0.171	0.0169	Basement Membrane, Cell Adhesion, ECM Receptor Interation, ECM Structure
ROCK2	-0.145	0.0432	-0.229	-0.0602	0.0153	Cell Adhesion, Negative Regulation of Angiogenesis, Plasma Membrane, TGFB Signaling	CASP8	-0.422	0.0799	-0.578	-0.265	0.00188	Angiogenesis Response, Metastasis Suppressors, MMP Remodeling
TCEB1	-0.141	0.0536	-0.246	-0.0356	0.0393	HIF1A Signaling	PTPRM	-0.417	0.0525	-0.52	-0.314	0.000212	Cell Adhesion, Cell Proliferation, Negative Regulation of Angiogenesis, Plasma Membrane
HIPK1	-0.12	0.0414	-0.201	-0.0393	0.027	Cell Proliferation, Positive Regulation of Angiogenesis	DENND5A	-0.416	0.0335	-0.481	-0.35	1.67e-05	Epithelial to Mesenchymal Transition
VEZF1	-0.106	0.0301	-0.165	-0.0469	0.0125	Angiogenesis Response	C1S	-0.416	0.0608	-0.535	-0.297	0.000479	Epithelial to Mesenchymal Transition
SPP1	-0.102	0.0369	-0.174	-0.0298	0.0325	Cell Adhesion, ECM Receptor Interation	CIB1	-0.414	0.0912	-0.592	-0.235	0.00394	Angiogenesis Response, Cell Adhesion, Cell Cycle, Cell Proliferation, Cellular Differentiation, Plasma Membrane, Positive Regulation of Angiogenesis
ZEB1	-0.0818	0.0204	-0.122	-0.0418	0.00705	Cell Proliferation, EMT to Metastasis, Epithelial to Mesenchymal Transition, Transcription Factor	ARHGAP32	-0.39	0.0636	-0.514	-0.265	0.000866	Epithelial to Mesenchymal Transition, Plasma Membrane
PPP2R1A	-0.064	0.0116	-0.0867	-0.0412	0.00151	Cell Cycle, Cellular Growth Factor, TGFB Signaling	MAP2K4	-0.387	0.0428	-0.471	-0.303	0.000102	Metastasis Suppressors
LGALS1	0.066	0.019	0.0287	0.103	0.0133	ECM Structure, Epithelial to Mesenchymal Transition	DICER1	-0.387	0.0501	-0.486	-0.289	0.000246	Angiogenesis Response, Cell Proliferation
CAMK2D	0.0783	0.0212	0.0368	0.12	0.0102	Cell Cycle, Cellular Differentiation, Cellular Growth Factor, HIF1A Signaling, Plasma Membrane	CDKN1A	-0.383	0.0802	-0.541	-0.226	0.00306	Cell Cycle, Cell Proliferation, HIF1A Signaling
GLYR1	0.119	0.0419	0.0367	0.201	0.0298	Epithelial to Mesenchymal Transition	PIK3CA	-0.38	0.0759	-0.529	-0.231	0.00243	Angiogenesis Response, Blood Coagulation, Carbon Cancer Metabolism, Cellular Growth Factor, Choline Cancer Metabolism, HIF1A Signaling, Regulation of Metabolism, Vasculogenesis, VEGFA Signaling
VIM	0.123	0.0167	0.0906	0.156	0.000316	Cell Motility, Epithelial to Mesenchymal Transition, Plasma Membrane, Stem Cell Associated	PLEKHO1	-0.379	0.0834	-0.543	-0.216	0.0039	Epithelial to Mesenchymal Transition, Plasma Membrane
MAP2K1	0.131	0.0528	0.0276	0.235	0.0476	Carbon Cancer Metabolism, Cell Adhesion, Cell Cycle, Cellular Growth Factor, Choline Cancer Metabolism, HIF1A Signaling, Plasma Membrane, Vasculogenesis, VEGFA Signaling	ITGB1BP1	-0.379	0.0842	-0.544	-0.214	0.00412	Negative Regulation of Angiogenesis, Sprouting Angiogenesis
SLC35A3	0.14	0.026	0.0895	0.191	0.00165	Epithelial to Mesenchymal Transition, Integral to Membrane	NFAT5	-0.379	0.153	-0.679	-0.0798	0.0476	Transcription Factor, VEGFA Signaling
CLIC4	0.149	0.0253	0.0997	0.199	0.00105	Angiogenesis Response, Epithelial to Mesenchymal Transition, Integral to Membrane, Plasma Membrane	AGGF1	-0.372	0.0729	-0.515	-0.229	0.00222	Angiogenesis Response, Cell Adhesion, Cell Proliferation, Cellular Differentiation, Positive Regulation of Angiogenesis, Vasculogenesis
EGLN2	0.155	0.0419	0.0731	0.237	0.01	Cellular Growth Factor, HIF1A Signaling, Hypoxia Response, Regulation of Metabolism	COL5A2	-0.369	0.104	-0.574	-0.165	0.0122	Cellular Differentiation, Collagen Family, ECM Receptor Interation, ECM Structure, Epithelial to Mesenchymal Transition
PPP3R1	0.173	0.0554	0.064	0.281	0.0207	Epithelial to Mesenchymal Transition, VEGFA Signaling	SMOC1	-0.364	0.126	-0.611	-0.117	0.0278	Basement Membrane
STAT3	0.178	0.046	0.0881	0.268	0.0082	Cell Motility, Cell Proliferation, EMT to Metastasis, HIF1A Signaling, Plasma Membrane, Stem Cell Associated, Transcription Factor	NPR1	-0.361	0.0666	-0.491	-0.23	0.00164	Cellular Growth Factor, Negative Regulation of Angiogenesis, Plasma Membrane
MAP2K4	0.179	0.0356	0.109	0.249	0.00238	Metastasis Suppressors	NFKB1	-0.36	0.0718	-0.501	-0.22	0.00241	HIF1A Signaling, Transcription Factor
ZFYVE16	0.184	0.0668	0.0535	0.316	0.0328	TGFB Signaling	SLC12A6	-0.359	0.11	-0.575	-0.143	0.0172	Angiogenesis Response, Integral to Membrane, Plasma Membrane
ROCK1	0.187	0.0359	0.117	0.257	0.00199	Cell Adhesion, Cell Motility, Cellular Differentiation, Negative Regulation of Angiogenesis, TGFB Signaling	POPDC3	-0.358	0.0412	-0.439	-0.278	0.000127	Epithelial to Mesenchymal Transition, Integral to Membrane
ADAM17	0.201	0.0344	0.133	0.268	0.00111	Cell Adhesion, Cell Proliferation, Cellular Growth Factor, Hypoxia Response, MMP Remodeling, Plasma Membrane	STAT3	-0.354	0.0426	-0.438	-0.271	0.000164	Cell Motility, Cell Proliferation, EMT to Metastasis, HIF1A Signaling, Plasma Membrane, Stem Cell Associated, Transcription Factor
TPM2	0.202	0.0529	0.0986	0.306	0.0087	Epithelial to Mesenchymal Transition	ANG	-0.354	0.119	-0.587	-0.121	0.0247	Angiogenesis Response, Basal Lamina, Cell Proliferation, Hypoxia Response
AHNAK	0.203	0.0829	0.0409	0.366	0.0496	Epithelial to Mesenchymal Transition	ILK	-0.352	0.0463	-0.443	-0.262	0.000268	Cell Adhesion, Cell Cycle, Cell Proliferation, Cellular Growth Factor, Plasma Membrane
SMURF2	0.205	0.0364	0.134	0.277	0.00132	Cellular Growth Factor, Plasma Membrane, TGFB Signaling	SPP1	-0.35	0.0178	-0.385	-0.315	1.12e-06	Cell Adhesion, ECM Receptor Interation
VAV3	0.21	0.0732	0.0663	0.353	0.0286	Angiogenesis Response, Blood Coagulation, Cell Adhesion, Cell Proliferation, Cellular Growth Factor, Epithelial to Mesenchymal Transition, Plasma Membrane	HSPG2	-0.349	0.122	-0.588	-0.109	0.0291	Angiogenesis Response, Basal Lamina, ECM Receptor Interation, ECM Structure, Plasma Membrane
MTA1	0.212	0.0848	0.0458	0.378	0.0465	Transcription Factor	SV2B	-0.349	0.141	-0.626	-0.0714	0.0488	Cellular Differentiation, ECM Receptor Interation, Integral to Membrane
CD46	0.216	0.0546	0.109	0.323	0.00744	Epithelial to Mesenchymal Transition, Plasma Membrane	MCAM	-0.347	0.137	-0.615	-0.0786	0.0444	Angiogenesis Response, Cell Adhesion, Integral to Membrane, Plasma Membrane, Stem Cell Associated, Vasculogenesis
AREG	0.225	0.0737	0.0809	0.37	0.0223	Cell Proliferation, Cellular Growth Factor, Epithelial to Mesenchymal Transition, Integral to Membrane	CEP170	-0.343	0.0501	-0.441	-0.244	0.000482	Epithelial to Mesenchymal Transition
PIK3R2	0.228	0.0548	0.121	0.336	0.00586	Blood Coagulation, Carbon Cancer Metabolism, Cellular Growth Factor, Choline Cancer Metabolism, HIF1A Signaling, VEGFA Signaling	DDR2	-0.342	0.115	-0.568	-0.116	0.025	Cell Adhesion, Collagen Family, Epithelial to Mesenchymal Transition, Plasma Membrane, Transcription Factor
P3H2	0.236	0.0784	0.0819	0.389	0.0238	Basement Membrane, Cellular Differentiation	CALD1	-0.337	0.0773	-0.488	-0.186	0.00476	Cell Motility, Epithelial to Mesenchymal Transition, Plasma Membrane
SACS	0.261	0.0432	0.177	0.346	0.000926	Epithelial to Mesenchymal Transition	LAMC1	-0.336	0.067	-0.468	-0.205	0.00241	Basement Membrane, Cell Adhesion, Cell Proliferation, ECM Receptor Interation, ECM Structure
ITGA1	0.262	0.0909	0.0836	0.44	0.0281	Cell Adhesion, Collagen Family, ECM Receptor Interation, Integral to Membrane, Plasma Membrane, Stem Cell Associated	TOM1L1	-0.335	0.0516	-0.436	-0.234	0.000638	Epithelial to Mesenchymal Transition
HDAC5	0.269	0.0262	0.217	0.32	5.01e-05	Negative Regulation of Angiogenesis, Transcription Factor	BAG2	-0.335	0.0815	-0.494	-0.175	0.0063	Epithelial to Mesenchymal Transition
PPP2CB	0.272	0.0485	0.177	0.367	0.00138	TGFB Signaling	BMP5	-0.334	0.0867	-0.504	-0.164	0.00849	Cellular Growth Factor, TGFB Signaling
NFKB1	0.28	0.0689	0.145	0.415	0.00666	HIF1A Signaling, Transcription Factor	TIMP1	-0.333	0.0473	-0.426	-0.24	0.000409	Basement Membrane, Blood Coagulation, Cell Proliferation, HIF1A Signaling, LOX Remodeling, Metastasis Suppressors, MMP Remodeling
LDHA	0.284	0.105	0.0781	0.49	0.0354	HIF1A Signaling	PLCG1	-0.329	0.0794	-0.485	-0.174	0.00604	Blood Coagulation, Cellular Growth Factor, Choline Cancer Metabolism, HIF1A Signaling, Plasma Membrane, Positive Regulation of Angiogenesis, VEGFA Signaling
ENO3	0.285	0.0414	0.204	0.366	0.000468	HIF1A Signaling	SPARC	-0.325	0.0474	-0.418	-0.233	0.000467	Basement Membrane, Cell Proliferation, Cellular Growth Factor, ECM Structure, Epithelial to Mesenchymal Transition, Negative Regulation of Angiogenesis, Stem Cell Associated
CXADR	0.287	0.0565	0.177	0.398	0.00226	Blood Coagulation, Cell Adhesion, Epithelial to Mesenchymal Transition, Plasma Membrane	IGFBP7	-0.321	0.115	-0.546	-0.0957	0.0314	Cell Adhesion, Cell Proliferation, Cellular Growth Factor, ECM Structure
KRAS	0.289	0.0396	0.212	0.367	0.000336	Blood Coagulation, Carbon Cancer Metabolism, Cell Proliferation, Cellular Growth Factor, Choline Cancer Metabolism, Plasma Membrane, VEGFA Signaling	CEP295	-0.318	0.0851	-0.485	-0.152	0.00961	Basement Membrane
EPAS1	0.289	0.0867	0.119	0.459	0.0158	Angiogenesis Response, Hypoxia Response, Transcription Factor	CTSL	-0.313	0.0328	-0.377	-0.249	7.48e-05	Metastasis Response
C1S	0.293	0.0406	0.214	0.373	0.000357	Epithelial to Mesenchymal Transition	ACVR1	-0.312	0.0338	-0.378	-0.246	9.08e-05	Cell Cycle, Cellular Differentiation, Cellular Growth Factor, Plasma Membrane, TGFB Signaling
CD44	0.293	0.116	0.065	0.521	0.0454	Cell Adhesion, Cellular Differentiation, Collagen Family, ECM Receptor Interation, EMT to Metastasis, Metastasis Suppressors, MMP Remodeling, Plasma Membrane, Stem Cell Associated, Transcription Factor	AKT1	-0.312	0.043	-0.396	-0.227	0.00035	Carbon Cancer Metabolism, Cell Proliferation, Cellular Differentiation, Choline Cancer Metabolism, HIF1A Signaling, Plasma Membrane, VEGFA Signaling
ANGPT1	0.295	0.0827	0.133	0.457	0.0119	Angiogenesis Response, Cell Adhesion, HIF1A Signaling, Hypoxia Response, Sprouting Angiogenesis, Vasculogenesis	RBL1	-0.31	0.0848	-0.477	-0.144	0.0106	Cell Cycle, TGFB Signaling, Transcription Factor
SERINC5	0.296	0.0893	0.121	0.471	0.0161	Epithelial to Mesenchymal Transition, Integral to Membrane	STAT1	-0.305	0.0444	-0.392	-0.218	0.00047	Cell Proliferation, Negative Regulation of Angiogenesis, Transcription Factor
SLC2A1	0.298	0.109	0.0848	0.511	0.0338	Carbon Cancer Metabolism, HIF1A Signaling, Integral to Membrane, Plasma Membrane, Regulation of Metabolism, Stem Cell Associated	PTEN	-0.303	0.0638	-0.428	-0.178	0.00317	Angiogenesis Response, Carbon Cancer Metabolism, Cell Proliferation, Cellular Growth Factor, Plasma Membrane, Regulation of Metabolism
HEG1	0.305	0.0977	0.114	0.497	0.0204	Cellular Differentiation, Epithelial to Mesenchymal Transition, Integral to Membrane, Plasma Membrane, Vasculogenesis	PNPLA6	-0.303	0.112	-0.522	-0.0847	0.0347	Angiogenesis Response, Integral to Membrane
RAC1	0.307	0.0744	0.161	0.452	0.0062	Blood Coagulation, Cell Adhesion, Cell Motility, Cellular Differentiation, Choline Cancer Metabolism, Plasma Membrane, VEGFA Signaling	SRC	-0.302	0.0927	-0.483	-0.12	0.0173	Blood Coagulation, Cell Adhesion, Cell Cycle, Cell Proliferation, Cellular Growth Factor, Plasma Membrane, VEGFA Signaling
WARS	0.31	0.104	0.107	0.513	0.0243	Angiogenesis Response, Regulation of Angiogenesis	ROCK2	-0.296	0.0478	-0.389	-0.202	0.000822	Cell Adhesion, Negative Regulation of Angiogenesis, Plasma Membrane, TGFB Signaling
CYP1B1	0.313	0.0674	0.181	0.445	0.00353	Angiogenesis Response, Cell Adhesion, Epithelial to Mesenchymal Transition, Positive Regulation of Angiogenesis, Vasculogenesis	MAPK1	-0.296	0.0713	-0.436	-0.156	0.00603	Blood Coagulation, Cell Adhesion, Cell Cycle, Cellular Growth Factor, Choline Cancer Metabolism, HIF1A Signaling, LOX Remodeling, TGFB Signaling, Transcription Factor, VEGFA Signaling
CD36	0.317	0.0344	0.249	0.384	9.26e-05	Blood Coagulation, Cell Adhesion, ECM Receptor Interation, Integral to Membrane, Plasma Membrane, Stem Cell Associated, Transcription Factor	COL4A6	-0.296	0.118	-0.526	-0.0654	0.0456	Cell Adhesion, Collagen Family, ECM Receptor Interation
DAG1	0.326	0.0602	0.208	0.443	0.00165	Basement Membrane, Cell Adhesion, ECM Receptor Interation, Integral to Membrane, Plasma Membrane	CLU	-0.291	0.0582	-0.405	-0.176	0.00247	Blood Coagulation, Cell Proliferation, ECM Structure
FN1	0.327	0.1	0.131	0.523	0.0172	Angiogenesis Response, Basal Lamina, Blood Coagulation, Cell Adhesion, Cell Motility, Collagen Family, ECM Receptor Interation, ECM Structure, Epithelial to Mesenchymal Transition	FSTL1	-0.288	0.114	-0.511	-0.0657	0.0442	Epithelial to Mesenchymal Transition
HSP90B1	0.33	0.074	0.185	0.476	0.00425	Cellular Differentiation, ECM Structure, Hypoxia Response, Plasma Membrane	EDN1	-0.282	0.0773	-0.434	-0.13	0.0107	Cell Proliferation, Cellular Growth Factor, HIF1A Signaling, Hypoxia Response
HSD17B12	0.338	0.0848	0.172	0.505	0.00722	Collagen Family, ECM Structure, Integral to Membrane	ADD1	-0.277	0.0442	-0.364	-0.191	0.000762	Cellular Differentiation, Plasma Membrane, Positive Regulation of Angiogenesis, Transcription Factor
CLDN1	0.346	0.0842	0.181	0.511	0.00633	Cell Adhesion, Integral to Membrane, LOX Remodeling, Plasma Membrane	MPDZ	-0.275	0.0532	-0.38	-0.171	0.00205	Epithelial to Mesenchymal Transition, Plasma Membrane
SMAD3	0.346	0.125	0.101	0.59	0.0322	Cellular Growth Factor, Hypoxia Response, LOX Remodeling, TGFB Signaling, Transcription Factor	SRPK2	-0.267	0.0272	-0.32	-0.214	6.42e-05	Angiogenesis Response, Cell Cycle, Cell Proliferation
QKI	0.353	0.0217	0.31	0.395	3.45e-06	Epithelial to Mesenchymal Transition, Plasma Membrane, Vasculogenesis	ITGA1	-0.259	0.0958	-0.447	-0.0716	0.0352	Cell Adhesion, Collagen Family, ECM Receptor Interation, Integral to Membrane, Plasma Membrane, Stem Cell Associated
TYMP	0.354	0.112	0.134	0.574	0.0198	Angiogenesis Response, Cellular Growth Factor	RB1	-0.257	0.0354	-0.327	-0.188	0.000343	Cell Cycle, Transcription Factor
FGFR2	0.358	0.144	0.0756	0.64	0.0475	Angiogenesis Response, Carbon Cancer Metabolism, Cell Proliferation, Cellular Growth Factor, ECM Structure, Integral to Membrane, Stem Cell Associated	MET	-0.252	0.0493	-0.349	-0.156	0.00218	Carbon Cancer Metabolism, Cell Proliferation, Cellular Growth Factor, Integral to Membrane, Plasma Membrane, Stem Cell Associated
CKMT1A	0.362	0.101	0.164	0.561	0.0117	Epithelial to Mesenchymal Transition	CDKN2A	-0.25	0.079	-0.405	-0.095	0.0195	Cell Cycle, Cell Proliferation, Cellular Differentiation, Cellular Growth Factor, Transcription Factor
ALDOA	0.365	0.108	0.154	0.577	0.0148	Blood Coagulation, Cellular Differentiation, HIF1A Signaling, Regulation of Metabolism	P3H1	-0.242	0.0306	-0.302	-0.182	0.00022	Epithelial to Mesenchymal Transition
AKAP2	0.366	0.136	0.1	0.633	0.0357	Epithelial to Mesenchymal Transition	SIRT1	-0.234	0.0416	-0.315	-0.152	0.00136	Angiogenesis Response
MTDH	0.371	0.0318	0.309	0.433	2.38e-05	Integral to Membrane, Plasma Membrane, Positive Regulation of Angiogenesis, Transcription Factor	EMP3	-0.233	0.0409	-0.314	-0.153	0.00125	Cell Proliferation, Cellular Growth Factor, Epithelial to Mesenchymal Transition, Integral to Membrane
NME4	0.377	0.145	0.093	0.662	0.0406	Metastasis Response	ERBB2IP	-0.215	0.0415	-0.297	-0.134	0.00203	Basement Membrane, Cell Adhesion, Cell Cycle, Cellular Growth Factor, Plasma Membrane
SET	0.379	0.0615	0.259	0.5	0.000838	Cell Proliferation	ITGA3	-0.21	0.0732	-0.354	-0.0665	0.0285	Blood Coagulation, Cell Adhesion, ECM Receptor Interation, Integral to Membrane, LOX Remodeling, Plasma Membrane
TWIST2	0.38	0.129	0.127	0.633	0.0257	Cell Proliferation, EMT to Metastasis, Stem Cell Associated, Transcription Factor	KDM1A	-0.205	0.0313	-0.266	-0.144	0.000608	Blood Coagulation, Metastasis Suppressors, Transcription Factor
ADAMTS1	0.381	0.1	0.185	0.577	0.00891	Basement Membrane, Cell Proliferation, Cellular Differentiation, MMP Remodeling	EIF2AK3	-0.199	0.0718	-0.339	-0.0579	0.0326	Angiogenesis Response, Regulation of Metabolism
SERPINH1	0.382	0.0815	0.223	0.542	0.00335	Collagen Family, MMP Remodeling	SMC3	-0.191	0.0409	-0.271	-0.111	0.00344	Basement Membrane, Cell Cycle
EIF4E2	0.383	0.0509	0.284	0.483	0.000285	Cellular Differentiation, HIF1A Signaling, Metastasis Response, Regulation of Metabolism	PTTG1	-0.187	0.0574	-0.3	-0.0747	0.0172	Cell Cycle, Metastasis Response, Transcription Factor
CAV1	0.384	0.0753	0.237	0.532	0.00221	Angiogenesis Response, Cell Adhesion, Cell Proliferation, Epithelial to Mesenchymal Transition, Hypoxia Response, Integral to Membrane, Plasma Membrane, Stem Cell Associated	ADAM17	-0.185	0.0284	-0.24	-0.129	0.000635	Cell Adhesion, Cell Proliferation, Cellular Growth Factor, Hypoxia Response, MMP Remodeling, Plasma Membrane
LIFR	0.411	0.0917	0.231	0.591	0.0042	Cell Proliferation, Cellular Growth Factor, Metastasis Suppressors, Plasma Membrane	CTNND1	-0.181	0.0561	-0.291	-0.0711	0.018	Cell Adhesion, Plasma Membrane
RBM47	0.435	0.0834	0.272	0.598	0.00198	Epithelial to Mesenchymal Transition	TFDP1	-0.176	0.0254	-0.225	-0.126	0.000458	Cell Cycle, Cell Proliferation, TGFB Signaling, Transcription Factor
CTSL	0.44	0.0356	0.37	0.509	1.71e-05	Metastasis Response	CD46	-0.175	0.0516	-0.276	-0.0743	0.0145	Epithelial to Mesenchymal Transition, Plasma Membrane
TJP3	0.443	0.157	0.135	0.751	0.0303	Epithelial to Mesenchymal Transition, Plasma Membrane	VEZF1	-0.172	0.021	-0.213	-0.131	0.000177	Angiogenesis Response
IGFBP4	0.445	0.0477	0.352	0.539	8.57e-05	Cell Proliferation, Cellular Growth Factor	NF2	-0.166	0.0582	-0.28	-0.0513	0.0295	Cell Adhesion, Cell Proliferation, Plasma Membrane
FHL1	0.445	0.0522	0.343	0.547	0.000143	Cell Cycle, Cellular Growth Factor, Epithelial to Mesenchymal Transition, Plasma Membrane	SACS	-0.151	0.0394	-0.229	-0.0741	0.00857	Epithelial to Mesenchymal Transition
PMP22	0.459	0.0552	0.351	0.568	0.000163	Cell Proliferation, Epithelial to Mesenchymal Transition, Integral to Membrane, Plasma Membrane	RHOA	-0.146	0.0448	-0.234	-0.0582	0.0173	Cell Adhesion, Cellular Differentiation, Plasma Membrane, TGFB Signaling
HSPB1	0.464	0.123	0.222	0.706	0.00937	Cellular Differentiation, Plasma Membrane, Positive Regulation of Angiogenesis, VEGFA Signaling	TCF4	-0.138	0.0441	-0.224	-0.0516	0.0203	EMT to Metastasis, Epithelial to Mesenchymal Transition, Transcription Factor
SPINT1	0.466	0.172	0.128	0.804	0.0354	Epithelial to Mesenchymal Transition, Vasculogenesis	SMAD2	-0.136	0.0158	-0.167	-0.105	0.000135	Cellular Differentiation, Cellular Growth Factor, EMT to Metastasis, LOX Remodeling, TGFB Signaling, Transcription Factor
C3	0.472	0.0401	0.394	0.551	2.25e-05	Cellular Growth Factor, Positive Regulation of Angiogenesis, Vasculogenesis	NR4A3	-0.135	0.028	-0.19	-0.0798	0.00297	Cell Cycle, Cell Proliferation, Transcription Factor
AGR2	0.476	0.129	0.223	0.729	0.0102	Epithelial to Mesenchymal Transition	VHL	-0.134	0.0414	-0.215	-0.0523	0.0181	Cell Proliferation, Cellular Differentiation, HIF1A Signaling, Hypoxia Response, Transcription Factor
COL3A1	0.484	0.145	0.199	0.768	0.0158	Cellular Differentiation, Cellular Growth Factor, Collagen Family, ECM Receptor Interation, ECM Structure, Vasculogenesis	PDCD10	-0.134	0.0417	-0.215	-0.0518	0.0186	Angiogenesis Response, Cell Proliferation, Cellular Differentiation, Negative Regulation of Angiogenesis, Plasma Membrane
ECM2	0.485	0.139	0.213	0.757	0.0129	Collagen Family, Epithelial to Mesenchymal Transition	MAP3K7	-0.127	0.0352	-0.196	-0.0576	0.0114	Angiogenesis Response, Plasma Membrane
TGFB1	0.499	0.194	0.119	0.88	0.0421	Cell Motility, Cell Proliferation, Cellular Differentiation, Cellular Growth Factor, Hypoxia Response, LOX Remodeling, TGFB Signaling	SKP1	-0.122	0.0495	-0.219	-0.0245	0.0495	Cell Cycle
MMP14	0.515	0.152	0.216	0.813	0.0149	Angiogenesis Response, Cell Adhesion, Cell Proliferation, ECM Structure, Hypoxia Response, MMP Remodeling, Plasma Membrane, Transcription Factor	HIPK1	-0.12	0.0317	-0.182	-0.058	0.00907	Cell Proliferation, Positive Regulation of Angiogenesis
RUNX1	0.515	0.174	0.174	0.857	0.0253	Basement Membrane, Metastasis Response, Positive Regulation of Angiogenesis, Stem Cell Associated, Transcription Factor	PMP22	-0.113	0.0363	-0.184	-0.0414	0.021	Cell Proliferation, Epithelial to Mesenchymal Transition, Integral to Membrane, Plasma Membrane
HK2	0.52	0.108	0.308	0.732	0.00295	Carbon Cancer Metabolism, HIF1A Signaling, Regulation of Metabolism	GTF2I	-0.113	0.0425	-0.197	-0.0301	0.0372	Negative Regulation of Angiogenesis, Transcription Factor
FSTL1	0.524	0.109	0.311	0.737	0.00295	Epithelial to Mesenchymal Transition	PPP2R1A	-0.101	0.0213	-0.142	-0.059	0.00323	Cell Cycle, Cellular Growth Factor, TGFB Signaling
ANGPTL4	0.55	0.155	0.246	0.854	0.0121	Angiogenesis Response, Hypoxia Response, Positive Regulation of Angiogenesis	SMURF2	-0.0965	0.0392	-0.173	-0.0196	0.0491	Cellular Growth Factor, Plasma Membrane, TGFB Signaling
COL5A1	0.554	0.0884	0.38	0.727	0.00077	Basement Membrane, Cell Adhesion, Cellular Growth Factor, Collagen Family, ECM Receptor Interation, ECM Structure, Vasculogenesis	CLIC4	-0.089	0.0143	-0.117	-0.0609	0.000806	Angiogenesis Response, Epithelial to Mesenchymal Transition, Integral to Membrane, Plasma Membrane
FOXO4	0.562	0.0766	0.412	0.713	0.000326	Cell Cycle, Cell Proliferation, Cellular Growth Factor, Negative Regulation of Angiogenesis, Transcription Factor	CAMK2D	-0.0337	0.0127	-0.0586	-0.00887	0.0376	Cell Cycle, Cellular Differentiation, Cellular Growth Factor, HIF1A Signaling, Plasma Membrane
POSTN	0.57	0.213	0.153	0.986	0.0365	Cell Adhesion, ECM Structure	HDAC5	0.125	0.0465	0.0339	0.216	0.0361	Negative Regulation of Angiogenesis, Transcription Factor
SV2B	0.576	0.146	0.291	0.862	0.00746	Cellular Differentiation, ECM Receptor Interation, Integral to Membrane	MAP2K1	0.143	0.0537	0.038	0.249	0.0372	Carbon Cancer Metabolism, Cell Adhesion, Cell Cycle, Cellular Growth Factor, Choline Cancer Metabolism, HIF1A Signaling, Plasma Membrane, Vasculogenesis, VEGFA Signaling
COL7A1	0.583	0.214	0.163	1	0.0346	Basement Membrane, Cell Adhesion, Collagen Family, ECM Structure	RTN4	0.144	0.0282	0.0882	0.199	0.00225	Angiogenesis Response, Epithelial to Mesenchymal Transition, Integral to Membrane, Plasma Membrane
COL5A2	0.615	0.116	0.388	0.842	0.0018	Cellular Differentiation, Collagen Family, ECM Receptor Interation, ECM Structure, Epithelial to Mesenchymal Transition	BRMS1	0.155	0.0604	0.0364	0.273	0.0428	Cell Proliferation, Metastasis Suppressors, Transcription Factor
APOE	0.649	0.13	0.393	0.904	0.00253	Cell Proliferation, ECM Structure, Plasma Membrane, Stem Cell Associated	QKI	0.182	0.0164	0.15	0.214	3.24e-05	Epithelial to Mesenchymal Transition, Plasma Membrane, Vasculogenesis
F11R	0.664	0.0494	0.567	0.76	1.06e-05	Blood Coagulation, Cell Adhesion, Cellular Differentiation, Epithelial to Mesenchymal Transition, Integral to Membrane, Plasma Membrane	PPP2CB	0.187	0.0632	0.0626	0.31	0.0256	TGFB Signaling
ITGA6	0.711	0.053	0.607	0.815	1.06e-05	Basement Membrane, Blood Coagulation, Cell Adhesion, ECM Receptor Interation, Integral to Membrane, Plasma Membrane, Stem Cell Associated	EGLN2	0.221	0.0314	0.16	0.283	0.000406	Cellular Growth Factor, HIF1A Signaling, Hypoxia Response, Regulation of Metabolism
THBS1	0.713	0.116	0.486	0.94	0.00084	Blood Coagulation, Cell Adhesion, Cell Cycle, Cell Proliferation, ECM Receptor Interation, ECM Structure, Hypoxia Response, Negative Regulation of Angiogenesis, Plasma Membrane, Positive Regulation of Angiogenesis, Sprouting Angiogenesis, TGFB Signaling	KRAS	0.23	0.0257	0.18	0.28	0.000107	Blood Coagulation, Carbon Cancer Metabolism, Cell Proliferation, Cellular Growth Factor, Choline Cancer Metabolism, Plasma Membrane, VEGFA Signaling
ICAM1	0.725	0.129	0.473	0.978	0.00135	Cell Adhesion, Plasma Membrane, Stem Cell Associated, Transcription Factor	EIF4E2	0.257	0.0473	0.164	0.35	0.00161	Cellular Differentiation, HIF1A Signaling, Metastasis Response, Regulation of Metabolism
BMPR2	0.728	0.0989	0.534	0.922	0.000322	Cell Proliferation, Cellular Growth Factor, Plasma Membrane, Stem Cell Associated, TGFB Signaling	MTDH	0.262	0.0303	0.202	0.321	0.000133	Integral to Membrane, Plasma Membrane, Positive Regulation of Angiogenesis, Transcription Factor
NOTCH1	0.728	0.18	0.374	1.08	0.00682	Cellular Differentiation, EMT to Metastasis, Negative Regulation of Angiogenesis, Plasma Membrane, Sprouting Angiogenesis, Stem Cell Associated, Transcription Factor	TPM2	0.268	0.0448	0.181	0.356	0.000971	Epithelial to Mesenchymal Transition
CDH1	0.738	0.265	0.219	1.26	0.0318	Cell Adhesion, Epithelial to Mesenchymal Transition, Integral to Membrane, Metastasis Suppressors, MMP Remodeling, Plasma Membrane, Stem Cell Associated	RAC1	0.283	0.064	0.157	0.408	0.00447	Blood Coagulation, Cell Adhesion, Cell Motility, Cellular Differentiation, Choline Cancer Metabolism, Plasma Membrane, VEGFA Signaling
FREM2	0.743	0.189	0.372	1.11	0.00772	Basement Membrane, Cell Adhesion, Integral to Membrane, Plasma Membrane	BMPR2	0.283	0.11	0.0671	0.499	0.0424	Cell Proliferation, Cellular Growth Factor, Plasma Membrane, Stem Cell Associated, TGFB Signaling
LUM	0.744	0.125	0.499	0.989	0.00101	Cellular Growth Factor, Collagen Family, ECM Structure	DAG1	0.301	0.106	0.0938	0.508	0.0292	Basement Membrane, Cell Adhesion, ECM Receptor Interation, Integral to Membrane, Plasma Membrane
SEMA3E	0.754	0.192	0.378	1.13	0.00766	Negative Regulation of Angiogenesis, Sprouting Angiogenesis	FERMT2	0.326	0.127	0.0764	0.575	0.0429	Cell Adhesion, Epithelial to Mesenchymal Transition
CLDN7	0.769	0.203	0.372	1.17	0.00905	Cell Adhesion, Epithelial to Mesenchymal Transition, Integral to Membrane, Plasma Membrane	EIF4EBP1	0.339	0.0745	0.193	0.485	0.00388	Cell Cycle, Choline Cancer Metabolism, HIF1A Signaling, Regulation of Metabolism
LAMC2	0.769	0.262	0.256	1.28	0.026	Cell Adhesion, ECM Receptor Interation	RBM47	0.359	0.0849	0.193	0.526	0.00548	Epithelial to Mesenchymal Transition
CCDC80	0.801	0.109	0.587	1.01	0.000325	Basement Membrane	SET	0.363	0.0632	0.239	0.487	0.00121	Cell Proliferation
GJA5	0.833	0.0957	0.645	1.02	0.000127	Angiogenesis Response, Cellular Differentiation, Integral to Membrane, Plasma Membrane, Vasculogenesis	FBLN1	0.372	0.124	0.128	0.616	0.0243	Basement Membrane, ECM Structure, Epithelial to Mesenchymal Transition
AKAP12	0.839	0.279	0.291	1.39	0.024	Epithelial to Mesenchymal Transition, Metastasis Suppressors, Plasma Membrane	WARS	0.374	0.0993	0.18	0.569	0.00931	Angiogenesis Response, Regulation of Angiogenesis
PLA2G2A	0.841	0.302	0.249	1.43	0.0318	VEGFA Signaling	F11R	0.398	0.0414	0.317	0.479	7.23e-05	Blood Coagulation, Cell Adhesion, Cellular Differentiation, Epithelial to Mesenchymal Transition, Integral to Membrane, Plasma Membrane
PDGFRB	0.847	0.229	0.398	1.3	0.0101	Carbon Cancer Metabolism, Cell Motility, Cell Proliferation, Cellular Growth Factor, Choline Cancer Metabolism, Plasma Membrane	ALDOA	0.417	0.113	0.197	0.638	0.00997	Blood Coagulation, Cellular Differentiation, HIF1A Signaling, Regulation of Metabolism
PDGFA	0.893	0.181	0.538	1.25	0.00262	Angiogenesis Response, Blood Coagulation, Cell Proliferation, Cellular Differentiation, Cellular Growth Factor, Choline Cancer Metabolism, Collagen Family, Hypoxia Response, LOX Remodeling	VEGFA	0.428	0.167	0.101	0.756	0.0428	Angiogenesis Response, Cell Proliferation, Cellular Growth Factor, HIF1A Signaling, Hypoxia Response, MMP Remodeling, Positive Regulation of Angiogenesis, Sprouting Angiogenesis, Stem Cell Associated, Vasculogenesis, VEGFA Signaling
JAM2	0.893	0.21	0.482	1.3	0.00531	Blood Coagulation, Cell Adhesion, Epithelial to Mesenchymal Transition, Plasma Membrane	ADM2	0.429	0.158	0.119	0.739	0.035	Angiogenesis Response, Positive Regulation of Angiogenesis
LOX	0.896	0.292	0.324	1.47	0.0219	Collagen Family, Epithelial to Mesenchymal Transition, LOX Remodeling, Vasculogenesis	HK2	0.443	0.118	0.211	0.675	0.0096	Carbon Cancer Metabolism, HIF1A Signaling, Regulation of Metabolism
ITGA5	0.927	0.258	0.421	1.43	0.0115	Angiogenesis Response, Blood Coagulation, Cell Adhesion, Cellular Differentiation, Cellular Growth Factor, ECM Receptor Interation, Integral to Membrane, Plasma Membrane, Stem Cell Associated, Vasculogenesis	CKMT1A	0.46	0.143	0.18	0.739	0.0181	Epithelial to Mesenchymal Transition
MUC1	1.02	0.238	0.552	1.49	0.00523	Cell Cycle, Epithelial to Mesenchymal Transition, Plasma Membrane	HSD17B12	0.477	0.083	0.314	0.639	0.00121	Collagen Family, ECM Structure, Integral to Membrane
FGFR4	1.22	0.182	0.863	1.58	0.000539	Cell Proliferation, Cellular Growth Factor, Plasma Membrane, Stem Cell Associated	GJA5	0.486	0.0895	0.311	0.662	0.00162	Angiogenesis Response, Cellular Differentiation, Integral to Membrane, Plasma Membrane, Vasculogenesis
INHBE	1.22	0.204	0.816	1.62	0.000995	Cellular Growth Factor, TGFB Signaling	AREG	0.51	0.111	0.293	0.728	0.00369	Cell Proliferation, Cellular Growth Factor, Epithelial to Mesenchymal Transition, Integral to Membrane
ITGB1	1.23	0.05	1.14	1.33	2.93e-07	Basement Membrane, Blood Coagulation, Cell Adhesion, Cell Cycle, Cell Motility, Cell Proliferation, Cellular Differentiation, Collagen Family, ECM Receptor Interation, Plasma Membrane, Sprouting Angiogenesis, Stem Cell Associated	ENO3	0.59	0.0544	0.483	0.696	3.66e-05	HIF1A Signaling
FGFR3	1.26	0.217	0.831	1.68	0.00117	Carbon Cancer Metabolism, Cell Adhesion, Cell Proliferation, Cellular Growth Factor, Epithelial to Mesenchymal Transition, Plasma Membrane	ITGA6	0.603	0.053	0.499	0.707	2.77e-05	Basement Membrane, Blood Coagulation, Cell Adhesion, ECM Receptor Interation, Integral to Membrane, Plasma Membrane, Stem Cell Associated
CAMP	1.27	0.284	0.713	1.83	0.00424	Positive Regulation of Angiogenesis	FOXO4	0.634	0.0442	0.547	0.72	7.23e-06	Cell Cycle, Cell Proliferation, Cellular Growth Factor, Negative Regulation of Angiogenesis, Transcription Factor
NRP2	1.64	0.345	0.967	2.32	0.00313	Angiogenesis Response, Cell Adhesion, Cell Proliferation, Cellular Growth Factor, Integral to Membrane, Plasma Membrane, Vasculogenesis	ANGPTL4	0.656	0.144	0.374	0.939	0.00389	Angiogenesis Response, Hypoxia Response, Positive Regulation of Angiogenesis
GREM1	1.85	0.379	1.1	2.59	0.0028	Cellular Growth Factor, Epithelial to Mesenchymal Transition, Fibrosis, Sprouting Angiogenesis, Transcription Factor	OAS1	0.657	0.157	0.35	0.964	0.00571	Epithelial to Mesenchymal Transition
							AGR2	0.677	0.0851	0.51	0.844	0.00021	Epithelial to Mesenchymal Transition
							CDH1	0.728	0.248	0.241	1.21	0.0262	Cell Adhesion, Epithelial to Mesenchymal Transition, Integral to Membrane, Metastasis Suppressors, MMP Remodeling, Plasma Membrane, Stem Cell Associated
							MMP9	0.751	0.149	0.46	1.04	0.00232	Cellular Growth Factor, Collagen Family, Hypoxia Response, LOX Remodeling, MMP Remodeling
							TJP3	0.762	0.157	0.455	1.07	0.0028	Epithelial to Mesenchymal Transition, Plasma Membrane
							ECM2	0.774	0.193	0.395	1.15	0.0071	Collagen Family, Epithelial to Mesenchymal Transition
							MYCL	0.778	0.305	0.18	1.38	0.0436	EMT to Metastasis
							NOTCH1	0.827	0.172	0.491	1.16	0.00295	Cellular Differentiation, EMT to Metastasis, Negative Regulation of Angiogenesis, Plasma Membrane, Sprouting Angiogenesis, Stem Cell Associated, Transcription Factor
							FREM2	0.83	0.164	0.508	1.15	0.00234	Basement Membrane, Cell Adhesion, Integral to Membrane, Plasma Membrane
							ITGB1	0.85	0.0479	0.756	0.944	2.06e-06	Basement Membrane, Blood Coagulation, Cell Adhesion, Cell Cycle, Cell Motility, Cell Proliferation, Cellular Differentiation, Collagen Family, ECM Receptor Interation, Plasma Membrane, Sprouting Angiogenesis, Stem Cell Associated
							PDGFA	0.869	0.157	0.561	1.18	0.00148	Angiogenesis Response, Blood Coagulation, Cell Proliferation, Cellular Differentiation, Cellular Growth Factor, Choline Cancer Metabolism, Collagen Family, Hypoxia Response, LOX Remodeling
							FGFR3	0.871	0.261	0.359	1.38	0.0158	Carbon Cancer Metabolism, Cell Adhesion, Cell Proliferation, Cellular Growth Factor, Epithelial to Mesenchymal Transition, Plasma Membrane
							PECAM1	0.943	0.261	0.432	1.45	0.0111	Blood Coagulation, Cell Adhesion, Integral to Membrane, Plasma Membrane, Stem Cell Associated
							FGFR4	0.981	0.189	0.611	1.35	0.00202	Cell Proliferation, Cellular Growth Factor, Plasma Membrane, Stem Cell Associated
							ETV4	1.01	0.269	0.48	1.54	0.00957	Cell Proliferation, Transcription Factor
							KRT19	1.01	0.309	0.402	1.61	0.0172	Epithelial to Mesenchymal Transition, Stem Cell Associated
							APOE	1.06	0.11	0.846	1.28	7.21e-05	Cell Proliferation, ECM Structure, Plasma Membrane, Stem Cell Associated
							NRP2	1.32	0.346	0.641	2	0.00884	Angiogenesis Response, Cell Adhesion, Cell Proliferation, Cellular Growth Factor, Integral to Membrane, Plasma Membrane, Vasculogenesis
							INHBE	1.37	0.281	0.822	1.92	0.00275	Cellular Growth Factor, TGFB Signaling
							GREM1	1.55	0.279	0.999	2.09	0.00146	Cellular Growth Factor, Epithelial to Mesenchymal Transition, Fibrosis, Sprouting Angiogenesis, Transcription Factor

## Sheet: Supplementary Table S7
A549
“miR-130a-3p”							“miR-17-5p”
Genes	Log2 fold change	Std Error	Lower confidence limit	Upper confidence limit	p-value	Gene sets	Genes	Log2 fold change	Std Error	Lower confidence limit	Upper confidence limit	p-value	Gene sets
SEMA3E	-1.47	0.435	-2.33	-0.622	0.0147	Negative Regulation of Angiogenesis, Sprouting Angiogenesis	CDH11	-2.65	0.71	-4.04	-1.26	0.00969	Cell Adhesion, Epithelial to Mesenchymal Transition, Integral to Membrane, Metastasis Suppressors, Plasma Membrane
KCNJ8	-1.35	0.44	-2.22	-0.491	0.0218	Epithelial to Mesenchymal Transition, Integral to Membrane, Plasma Membrane	ITGB6	-2.07	0.52	-3.08	-1.05	0.00731	Cell Adhesion, ECM Receptor Interation, Epithelial to Mesenchymal Transition, Integral to Membrane, Plasma Membrane
CLDN3	-0.924	0.272	-1.46	-0.391	0.0146	Cell Adhesion, Epithelial to Mesenchymal Transition, Hypoxia Response, Integral to Membrane, Plasma Membrane	BMP5	-1.96	0.644	-3.22	-0.699	0.0227	Cellular Growth Factor, TGFB Signaling
VASH1	-0.883	0.302	-1.47	-0.292	0.0264	Angiogenesis Response, Cell Cycle, Cell Proliferation, Negative Regulation of Angiogenesis	ECM1	-1.94	0.431	-2.78	-1.09	0.00415	Angiogenesis Response, Cell Proliferation, ECM Structure, Positive Regulation of Angiogenesis
APOH	-0.776	0.202	-1.17	-0.38	0.00854	Blood Coagulation, Cell Proliferation, Cellular Differentiation, ECM Structure, Negative Regulation of Angiogenesis	IL11	-1.93	0.33	-2.57	-1.28	0.00111	Cell Proliferation, Cellular Growth Factor
COL1A1	-0.721	0.21	-1.13	-0.309	0.014	Blood Coagulation, Collagen Family, ECM Receptor Interation, ECM Structure, Epithelial to Mesenchymal Transition, Metastasis Response, Vasculogenesis	FST	-1.87	0.514	-2.88	-0.865	0.0108	TGFB Signaling
CRIP2	-0.584	0.219	-1.01	-0.155	0.037	Cell Proliferation, ECM Structure	TSPAN1	-1.87	0.603	-3.05	-0.688	0.0211	Epithelial to Mesenchymal Transition, Integral to Membrane
TGFB2	-0.543	0.145	-0.827	-0.258	0.00962	Angiogenesis Response, Cell Cycle, Cell Proliferation, Cellular Differentiation, Cellular Growth Factor, ECM Structure, Epithelial to Mesenchymal Transition, Hypoxia Response, TGFB Signaling	CDH2	-1.86	0.632	-3.1	-0.625	0.0256	Cell Adhesion, Epithelial to Mesenchymal Transition, Integral to Membrane, Plasma Membrane, Stem Cell Associated
SOD1	-0.495	0.0802	-0.653	-0.338	0.000831	Blood Coagulation, ECM Structure, Plasma Membrane	CRIP2	-1.73	0.255	-2.23	-1.23	0.000505	Cell Proliferation, ECM Structure
BAD	-0.487	0.102	-0.687	-0.287	0.00309	Cellular Growth Factor, VEGFA Signaling	BNC2	-1.73	0.29	-2.3	-1.17	0.000975	Epithelial to Mesenchymal Transition, Plasma Membrane
ITGB1BP1	-0.465	0.177	-0.811	-0.119	0.0387	Negative Regulation of Angiogenesis, Sprouting Angiogenesis	MCAM	-1.45	0.407	-2.25	-0.652	0.0119	Angiogenesis Response, Cell Adhesion, Integral to Membrane, Plasma Membrane, Stem Cell Associated, Vasculogenesis
TNFSF12	-0.424	0.146	-0.711	-0.137	0.0274	Angiogenesis Response, Cell Proliferation, Cellular Differentiation, Plasma Membrane, Positive Regulation of Angiogenesis	PPP1R16B	-1.42	0.557	-2.51	-0.329	0.0434	Plasma Membrane, Positive Regulation of Angiogenesis
CLU	-0.408	0.14	-0.682	-0.134	0.0268	Blood Coagulation, Cell Proliferation, ECM Structure	TGFBR2	-1.29	0.155	-1.59	-0.984	0.000167	Cell Proliferation, Cellular Growth Factor, Plasma Membrane, Positive Regulation of Angiogenesis, TGFB Signaling, Vasculogenesis
PIK3CD	-0.403	0.157	-0.711	-0.0939	0.0431	Carbon Cancer Metabolism, Choline Cancer Metabolism, HIF1A Signaling, Plasma Membrane, VEGFA Signaling	TLR4	-1.26	0.512	-2.27	-0.259	0.0487	Cellular Differentiation, HIF1A Signaling, Hypoxia Response, Plasma Membrane
DST	-0.341	0.113	-0.563	-0.12	0.0234	Basement Membrane, Cell Adhesion, Cell Cycle, Integral to Membrane, Plasma Membrane	MYLK	-1.14	0.223	-1.58	-0.702	0.00221	Epithelial to Mesenchymal Transition, Metastasis Response
APC	-0.324	0.0705	-0.462	-0.186	0.0037	Cell Proliferation	SYNE1	-1.08	0.336	-1.74	-0.422	0.0182	Epithelial to Mesenchymal Transition, Integral to Membrane
PKN1	-0.316	0.121	-0.553	-0.0785	0.0402	Cell Motility, Cellular Differentiation, EMT to Metastasis, Plasma Membrane, Transcription Factor	KCNJ8	-1.04	0.367	-1.76	-0.319	0.0299	Epithelial to Mesenchymal Transition, Integral to Membrane, Plasma Membrane
IL18	-0.31	0.123	-0.551	-0.0688	0.0453	Angiogenesis Response, Cell Adhesion, Cell Proliferation, Collagen Family, Hypoxia Response, Plasma Membrane	COL7A1	-1.03	0.251	-1.52	-0.541	0.00623	Basement Membrane, Cell Adhesion, Collagen Family, ECM Structure
CYB561	-0.301	0.0768	-0.452	-0.151	0.00779	Epithelial to Mesenchymal Transition, Integral to Membrane, Plasma Membrane	ITGB1BP1	-1	0.138	-1.27	-0.733	0.000343	Negative Regulation of Angiogenesis, Sprouting Angiogenesis
ATPIF1	-0.272	0.105	-0.479	-0.066	0.0414	Angiogenesis Response, Cell Proliferation	TGFB2	-0.969	0.285	-1.53	-0.412	0.0144	Angiogenesis Response, Cell Cycle, Cell Proliferation, Cellular Differentiation, Cellular Growth Factor, ECM Structure, Epithelial to Mesenchymal Transition, Hypoxia Response, TGFB Signaling
SKP1	-0.264	0.0701	-0.401	-0.127	0.00934	Cell Cycle	LTBP4	-0.942	0.179	-1.29	-0.591	0.00189	Cellular Differentiation, Cellular Growth Factor, ECM Structure
CAMK2D	-0.248	0.0836	-0.412	-0.0845	0.0249	Cell Cycle, Cellular Differentiation, Cellular Growth Factor, HIF1A Signaling, Plasma Membrane	SEMA3E	-0.927	0.242	-1.4	-0.452	0.00869	Negative Regulation of Angiogenesis, Sprouting Angiogenesis
HDHD3	-0.234	0.0876	-0.405	-0.062	0.0371	Epithelial to Mesenchymal Transition	PCOLCE	-0.924	0.328	-1.57	-0.281	0.0304	Collagen Family, ECM Structure, Epithelial to Mesenchymal Transition
PLCG1	-0.231	0.0676	-0.364	-0.0988	0.0141	Blood Coagulation, Cellular Growth Factor, Choline Cancer Metabolism, HIF1A Signaling, Plasma Membrane, Positive Regulation of Angiogenesis, VEGFA Signaling	ADAM9	-0.909	0.156	-1.21	-0.604	0.00111	Cell Adhesion, Cellular Growth Factor, Collagen Family, Integral to Membrane, MMP Remodeling, Plasma Membrane
CDC42	-0.217	0.0679	-0.35	-0.0838	0.0187	Plasma Membrane, Sprouting Angiogenesis, VEGFA Signaling	VASH1	-0.899	0.245	-1.38	-0.418	0.0106	Angiogenesis Response, Cell Cycle, Cell Proliferation, Negative Regulation of Angiogenesis
SRPK2	-0.187	0.0723	-0.329	-0.0453	0.0414	Angiogenesis Response, Cell Cycle, Cell Proliferation	TGFB1	-0.88	0.327	-1.52	-0.24	0.0357	Cell Motility, Cell Proliferation, Cellular Differentiation, Cellular Growth Factor, Hypoxia Response, LOX Remodeling, TGFB Signaling
MED1	-0.0429	0.0148	-0.072	-0.0139	0.0276	Angiogenesis Response, Cellular Differentiation, Transcription Factor	GPX1	-0.877	0.233	-1.33	-0.421	0.00933	Angiogenesis Response, Cell Proliferation, Vasculogenesis
NOTCH1	0.145	0.0406	0.0654	0.224	0.0118	Cellular Differentiation, EMT to Metastasis, Negative Regulation of Angiogenesis, Plasma Membrane, Sprouting Angiogenesis, Stem Cell Associated, Transcription Factor	CLDN3	-0.869	0.302	-1.46	-0.277	0.0282	Cell Adhesion, Epithelial to Mesenchymal Transition, Hypoxia Response, Integral to Membrane, Plasma Membrane
RAC1	0.146	0.0417	0.0647	0.228	0.0126	Blood Coagulation, Cell Adhesion, Cell Motility, Cellular Differentiation, Choline Cancer Metabolism, Plasma Membrane, VEGFA Signaling	TIMP2	-0.867	0.185	-1.23	-0.504	0.00336	Basement Membrane, Cell Proliferation, Metastasis Suppressors, MMP Remodeling
MTA1	0.208	0.0804	0.0505	0.365	0.0413	Transcription Factor	EPHB3	-0.857	0.212	-1.27	-0.442	0.00678	Angiogenesis Response, Cell Adhesion, Cellular Differentiation, Plasma Membrane
BMPR1A	0.252	0.0452	0.163	0.34	0.00141	Cell Proliferation, Cellular Growth Factor, Integral to Membrane, Plasma Membrane, Stem Cell Associated, TGFB Signaling	MMP24	-0.855	0.205	-1.26	-0.454	0.00585	Cellular Differentiation, MMP Remodeling, Plasma Membrane
ADAM17	0.254	0.0543	0.148	0.361	0.00338	Cell Adhesion, Cell Proliferation, Cellular Growth Factor, Hypoxia Response, MMP Remodeling, Plasma Membrane	WNT5A	-0.838	0.279	-1.38	-0.291	0.0238	Cell Proliferation, Cellular Differentiation, Epithelial to Mesenchymal Transition, Plasma Membrane, Positive Regulation of Angiogenesis, Transcription Factor
PPP2CB	0.261	0.0734	0.118	0.405	0.0119	TGFB Signaling	HEG1	-0.826	0.267	-1.35	-0.303	0.0212	Cellular Differentiation, Epithelial to Mesenchymal Transition, Integral to Membrane, Plasma Membrane, Vasculogenesis
QKI	0.277	0.0444	0.19	0.364	0.000784	Epithelial to Mesenchymal Transition, Plasma Membrane, Vasculogenesis	C1S	-0.816	0.227	-1.26	-0.371	0.0114	Epithelial to Mesenchymal Transition
HSD17B12	0.289	0.106	0.0809	0.497	0.0345	Collagen Family, ECM Structure, Integral to Membrane	COL4A2	-0.797	0.15	-1.09	-0.504	0.0018	Angiogenesis Response, Cellular Growth Factor, Collagen Family, ECM Receptor Interation, ECM Structure, Negative Regulation of Angiogenesis
SET	0.318	0.0978	0.126	0.51	0.0175	Cell Proliferation	BICC1	-0.792	0.132	-1.05	-0.534	0.000946	Epithelial to Mesenchymal Transition
ITGA3	0.319	0.111	0.102	0.537	0.0283	Blood Coagulation, Cell Adhesion, ECM Receptor Interation, Integral to Membrane, LOX Remodeling, Plasma Membrane	TIMP1	-0.777	0.239	-1.25	-0.308	0.0176	Basement Membrane, Blood Coagulation, Cell Proliferation, HIF1A Signaling, LOX Remodeling, Metastasis Suppressors, MMP Remodeling
VEGFC	0.336	0.0795	0.18	0.492	0.00552	Angiogenesis Response, Blood Coagulation, Cell Proliferation, Cellular Differentiation, Cellular Growth Factor, Positive Regulation of Angiogenesis, Vasculogenesis	SPP1	-0.757	0.205	-1.16	-0.356	0.0101	Cell Adhesion, ECM Receptor Interation
MGAT5	0.365	0.138	0.0941	0.635	0.0384	Cell Adhesion, Integral to Membrane	PLAU	-0.753	0.266	-1.27	-0.232	0.0298	Blood Coagulation, Cell Adhesion, Cell Proliferation, Hypoxia Response, MMP Remodeling, Plasma Membrane
POPDC3	0.366	0.142	0.0871	0.645	0.0422	Epithelial to Mesenchymal Transition, Integral to Membrane	ITGA7	-0.744	0.174	-1.08	-0.403	0.0052	Cell Adhesion, ECM Receptor Interation, Integral to Membrane, Plasma Membrane, Stem Cell Associated
DLC1	0.368	0.14	0.0944	0.641	0.0387	Cell Adhesion, Cellular Differentiation, Metastasis Suppressors	WIPF1	-0.728	0.208	-1.14	-0.321	0.0127	Cellular Differentiation, Epithelial to Mesenchymal Transition
FERMT2	0.381	0.113	0.159	0.604	0.0152	Cell Adhesion, Epithelial to Mesenchymal Transition	TNFSF12	-0.714	0.184	-1.07	-0.353	0.0082	Angiogenesis Response, Cell Proliferation, Cellular Differentiation, Plasma Membrane, Positive Regulation of Angiogenesis
ETV4	0.433	0.112	0.213	0.652	0.00829	Cell Proliferation, Transcription Factor	CD24	-0.694	0.187	-1.06	-0.327	0.0101	Cell Adhesion, Cell Proliferation, Cellular Growth Factor, Epithelial to Mesenchymal Transition, Hypoxia Response, Plasma Membrane
JAG1	0.485	0.195	0.103	0.867	0.0474	Angiogenesis Response, Cell Motility, Cell Proliferation, Cellular Differentiation, Cellular Growth Factor, Plasma Membrane	GPR56	-0.672	0.171	-1.01	-0.336	0.00781	Angiogenesis Response, Cell Adhesion, Epithelial to Mesenchymal Transition, Integral to Membrane, Plasma Membrane
FGFR3	0.517	0.114	0.295	0.74	0.00387	Carbon Cancer Metabolism, Cell Adhesion, Cell Proliferation, Cellular Growth Factor, Epithelial to Mesenchymal Transition, Plasma Membrane	RNH1	-0.649	0.142	-0.926	-0.371	0.00376	Regulation of Angiogenesis
PLAU	0.522	0.171	0.186	0.858	0.0226	Blood Coagulation, Cell Adhesion, Cell Proliferation, Hypoxia Response, MMP Remodeling, Plasma Membrane	COL18A1	-0.639	0.204	-1.04	-0.24	0.0201	Angiogenesis Response, Basement Membrane, Cell Adhesion, Cell Proliferation, Collagen Family, ECM Structure
ID2	0.522	0.184	0.161	0.882	0.0296	Cell Proliferation, Stem Cell Associated, TGFB Signaling, Transcription Factor	MMP17	-0.611	0.219	-1.04	-0.183	0.0314	ECM Structure, MMP Remodeling, Plasma Membrane
F11R	0.593	0.216	0.169	1.02	0.0337	Blood Coagulation, Cell Adhesion, Cellular Differentiation, Epithelial to Mesenchymal Transition, Integral to Membrane, Plasma Membrane	FGF2	-0.604	0.158	-0.913	-0.295	0.00862	Cell Proliferation, Cellular Growth Factor, LOX Remodeling, Positive Regulation of Angiogenesis, Regulation of Angiogenesis, Sprouting Angiogenesis
AREG	0.603	0.224	0.165	1.04	0.0357	Cell Proliferation, Cellular Growth Factor, Epithelial to Mesenchymal Transition, Integral to Membrane	RRAS	-0.597	0.16	-0.911	-0.283	0.00981	Plasma Membrane, Positive Regulation of Angiogenesis
BMPR2	0.616	0.128	0.364	0.867	0.00301	Cell Proliferation, Cellular Growth Factor, Plasma Membrane, Stem Cell Associated, TGFB Signaling	CYB561	-0.59	0.116	-0.818	-0.362	0.00229	Epithelial to Mesenchymal Transition, Integral to Membrane, Plasma Membrane
SNAI1	0.63	0.193	0.251	1.01	0.0172	Cellular Differentiation, EMT to Metastasis, Epithelial to Mesenchymal Transition, Fibrosis, LOX Remodeling, Stem Cell Associated, Transcription Factor	IGFBP4	-0.588	0.0989	-0.782	-0.394	0.00101	Cell Proliferation, Cellular Growth Factor
TEK	0.671	0.211	0.256	1.09	0.0193	Angiogenesis Response, Blood Coagulation, Cell Adhesion, Cell Proliferation, HIF1A Signaling, Negative Regulation of Angiogenesis, Plasma Membrane, Positive Regulation of Angiogenesis, Sprouting Angiogenesis, Stem Cell Associated	PIK3CD	-0.579	0.167	-0.907	-0.251	0.0135	Carbon Cancer Metabolism, Choline Cancer Metabolism, HIF1A Signaling, Plasma Membrane, VEGFA Signaling
PLXND1	0.705	0.184	0.344	1.07	0.00867	Angiogenesis Response, Plasma Membrane, Regulation of Angiogenesis	HIF1A	-0.57	0.229	-1.02	-0.121	0.0474	Angiogenesis Response, Carbon Cancer Metabolism, Cellular Growth Factor, Choline Cancer Metabolism, Collagen Family, Epithelial to Mesenchymal Transition, HIF1A Signaling, Hypoxia Response, LOX Remodeling, Positive Regulation of Angiogenesis, Transcription Factor, Vasculogenesis
NRP2	0.891	0.22	0.46	1.32	0.00675	Angiogenesis Response, Cell Adhesion, Cell Proliferation, Cellular Growth Factor, Integral to Membrane, Plasma Membrane, Vasculogenesis	NRP1	-0.569	0.125	-0.814	-0.324	0.0039	Angiogenesis Response, Cell Adhesion, Cell Proliferation, Cellular Growth Factor, Integral to Membrane, Plasma Membrane, Sprouting Angiogenesis, Vasculogenesis
DSC2	1.02	0.242	0.548	1.5	0.00553	Cell Adhesion, Epithelial to Mesenchymal Transition, Integral to Membrane, Plasma Membrane	SH2B3	-0.551	0.154	-0.853	-0.248	0.0118	Blood Coagulation, Epithelial to Mesenchymal Transition
ITGB1	1.04	0.177	0.696	1.39	0.00106	Basement Membrane, Blood Coagulation, Cell Adhesion, Cell Cycle, Cell Motility, Cell Proliferation, Cellular Differentiation, Collagen Family, ECM Receptor Interation, Plasma Membrane, Sprouting Angiogenesis, Stem Cell Associated	AKT3	-0.529	0.156	-0.835	-0.223	0.0146	Carbon Cancer Metabolism, Choline Cancer Metabolism, Epithelial to Mesenchymal Transition, HIF1A Signaling, Plasma Membrane, VEGFA Signaling
PECAM1	1.21	0.224	0.773	1.65	0.00166	Blood Coagulation, Cell Adhesion, Integral to Membrane, Plasma Membrane, Stem Cell Associated	BAD	-0.526	0.144	-0.807	-0.244	0.0106	Cellular Growth Factor, VEGFA Signaling
							DENND5A	-0.497	0.115	-0.722	-0.272	0.00489	Epithelial to Mesenchymal Transition
							CLU	-0.45	0.159	-0.761	-0.139	0.0297	Blood Coagulation, Cell Proliferation, ECM Structure
							RHOA	-0.434	0.0972	-0.624	-0.243	0.00426	Cell Adhesion, Cellular Differentiation, Plasma Membrane, TGFB Signaling
							PKN1	-0.422	0.106	-0.629	-0.214	0.00732	Cell Motility, Cellular Differentiation, EMT to Metastasis, Plasma Membrane, Transcription Factor
							SOD1	-0.38	0.0576	-0.493	-0.268	0.000579	Blood Coagulation, ECM Structure, Plasma Membrane
							PIK3R2	-0.379	0.0823	-0.541	-0.218	0.00366	Blood Coagulation, Carbon Cancer Metabolism, Cellular Growth Factor, Choline Cancer Metabolism, HIF1A Signaling, VEGFA Signaling
							AKT1	-0.371	0.118	-0.602	-0.14	0.0199	Carbon Cancer Metabolism, Cell Proliferation, Cellular Differentiation, Choline Cancer Metabolism, HIF1A Signaling, Plasma Membrane, VEGFA Signaling
							ADD1	-0.355	0.107	-0.563	-0.146	0.0159	Cellular Differentiation, Plasma Membrane, Positive Regulation of Angiogenesis, Transcription Factor
							RB1	-0.337	0.124	-0.579	-0.0937	0.0348	Cell Cycle, Transcription Factor
							PLCG1	-0.32	0.0962	-0.508	-0.131	0.016	Blood Coagulation, Cellular Growth Factor, Choline Cancer Metabolism, HIF1A Signaling, Plasma Membrane, Positive Regulation of Angiogenesis, VEGFA Signaling
							PIK3CA	-0.315	0.0967	-0.505	-0.126	0.0172	Angiogenesis Response, Blood Coagulation, Carbon Cancer Metabolism, Cellular Growth Factor, Choline Cancer Metabolism, HIF1A Signaling, Regulation of Metabolism, Vasculogenesis, VEGFA Signaling
							ATPIF1	-0.31	0.0383	-0.385	-0.235	0.00019	Angiogenesis Response, Cell Proliferation
							CEP170	-0.292	0.11	-0.508	-0.0762	0.0379	Epithelial to Mesenchymal Transition
							HOXA5	-0.274	0.103	-0.476	-0.0716	0.0378	Cell Proliferation, Negative Regulation of Angiogenesis, Transcription Factor
							ACVR1	-0.272	0.11	-0.486	-0.0568	0.0479	Cell Cycle, Cellular Differentiation, Cellular Growth Factor, Plasma Membrane, TGFB Signaling
							SIRT1	-0.263	0.0634	-0.387	-0.138	0.00604	Angiogenesis Response
							SRPK2	-0.247	0.0633	-0.371	-0.123	0.00798	Angiogenesis Response, Cell Cycle, Cell Proliferation
							STAT3	-0.239	0.0543	-0.346	-0.133	0.00452	Cell Motility, Cell Proliferation, EMT to Metastasis, HIF1A Signaling, Plasma Membrane, Stem Cell Associated, Transcription Factor
							APC	-0.229	0.0605	-0.348	-0.111	0.00904	Cell Proliferation
							MAP3K7	-0.185	0.0602	-0.303	-0.0675	0.0216	Angiogenesis Response, Plasma Membrane
							MAP2K4	-0.171	0.0446	-0.258	-0.0832	0.00872	Metastasis Suppressors
							AGGF1	-0.144	0.051	-0.244	-0.044	0.0303	Angiogenesis Response, Cell Adhesion, Cell Proliferation, Cellular Differentiation, Positive Regulation of Angiogenesis, Vasculogenesis
							CTNND1	0.175	0.0677	0.0428	0.308	0.0411	Cell Adhesion, Plasma Membrane
							QKI	0.247	0.0772	0.0952	0.398	0.0187	Epithelial to Mesenchymal Transition, Plasma Membrane, Vasculogenesis
							PPP2CB	0.262	0.0349	0.194	0.331	0.000289	TGFB Signaling
							CD2AP	0.305	0.0576	0.192	0.418	0.00184	Cell Cycle, Epithelial to Mesenchymal Transition, Plasma Membrane
							HSD17B12	0.309	0.106	0.101	0.517	0.0268	Collagen Family, ECM Structure, Integral to Membrane
							RBM47	0.317	0.117	0.0882	0.547	0.0349	Epithelial to Mesenchymal Transition
							ADAP1	0.321	0.121	0.0832	0.559	0.0383	Epithelial to Mesenchymal Transition, Plasma Membrane
							RAC1	0.344	0.0664	0.214	0.474	0.00205	Blood Coagulation, Cell Adhesion, Cell Motility, Cellular Differentiation, Choline Cancer Metabolism, Plasma Membrane, VEGFA Signaling
							SET	0.43	0.135	0.165	0.694	0.019	Cell Proliferation
							FGFR3	0.548	0.172	0.211	0.886	0.0189	Carbon Cancer Metabolism, Cell Adhesion, Cell Proliferation, Cellular Growth Factor, Epithelial to Mesenchymal Transition, Plasma Membrane
							ID1	0.564	0.209	0.155	0.974	0.0355	Angiogenesis Response, Cellular Differentiation, Cellular Growth Factor, Collagen Family, Regulation of Angiogenesis, TGFB Signaling, Transcription Factor, Vasculogenesis
							ITGB1	0.613	0.218	0.186	1.04	0.0307	Basement Membrane, Blood Coagulation, Cell Adhesion, Cell Cycle, Cell Motility, Cell Proliferation, Cellular Differentiation, Collagen Family, ECM Receptor Interation, Plasma Membrane, Sprouting Angiogenesis, Stem Cell Associated
							HDAC5	0.651	0.161	0.336	0.967	0.00672	Negative Regulation of Angiogenesis, Transcription Factor
							PLXND1	0.694	0.166	0.368	1.02	0.00588	Angiogenesis Response, Plasma Membrane, Regulation of Angiogenesis
							PECAM1	0.74	0.224	0.301	1.18	0.0163	Blood Coagulation, Cell Adhesion, Integral to Membrane, Plasma Membrane, Stem Cell Associated
							FGFR4	0.803	0.28	0.255	1.35	0.0283	Cell Proliferation, Cellular Growth Factor, Plasma Membrane, Stem Cell Associated
							NID2	0.858	0.315	0.241	1.48	0.0344	Basement Membrane, Cell Adhesion, Cellular Differentiation, Collagen Family, ECM Structure, Integral to Membrane
							ID2	0.916	0.171	0.58	1.25	0.00176	Cell Proliferation, Stem Cell Associated, TGFB Signaling, Transcription Factor
							RGCC	0.929	0.36	0.223	1.64	0.0419	Negative Regulation of Angiogenesis
							PTGS2	0.934	0.228	0.487	1.38	0.0064	Angiogenesis Response, Cell Proliferation, Cellular Differentiation, Cellular Growth Factor, Positive Regulation of Angiogenesis, Vasculogenesis, VEGFA Signaling
							BCAS1	0.984	0.377	0.245	1.72	0.0401	Epithelial to Mesenchymal Transition
							ENO3	0.998	0.183	0.64	1.36	0.00156	HIF1A Signaling
							CLDN7	1.28	0.408	0.485	2.08	0.0199	Cell Adhesion, Epithelial to Mesenchymal Transition, Integral to Membrane, Plasma Membrane
							HGF	1.35	0.505	0.363	2.34	0.0366	Blood Coagulation, Cell Proliferation, Cellular Differentiation, Cellular Growth Factor, Epithelial to Mesenchymal Transition, Fibrosis, Positive Regulation of Angiogenesis
							DSC2	1.37	0.295	0.794	1.95	0.00351	Cell Adhesion, Epithelial to Mesenchymal Transition, Integral to Membrane, Plasma Membrane
							ID4	1.43	0.284	0.872	1.98	0.00238	Cell Cycle, Cell Proliferation, TGFB Signaling, Transcription Factor
							APOD	1.72	0.398	0.936	2.5	0.00503	Angiogenesis Response, Cell Adhesion, Cell Proliferation, Cellular Growth Factor

## Sheet: Supplementary Table S8
A)
Cell	ID	Angiogenesis Response	Basal Lamina	Basement Membrane	Blood Coagulation	Carbon Cancer Metabolism	Cell Adhesion	Cell Cycle	Cell Motility	Cell Proliferation	Cellular Differentiation	Cellular Growth Factor	Choline Cancer Metabolism	Collagen Family	ECM Receptor Interation	ECM Structure	EMT to Metastasis	Epithelial to Mesenchymal Transition	HIF1A Signaling	Hypoxia Response	Integral to Membrane	LOX Remodeling	Metastasis Response	Metastasis Suppressors	MMP Remodeling	Negative Regulation of Angiogenesis	Plasma Membrane	Positive Regulation of Angiogenesis	Regulation of Angiogenesis	Regulation of Metabolism	Sprouting Angiogenesis	Stem Cell Associated	TGFB Signaling	Transcription Factor	Vasculogenesis	VEGFA Signaling
H2172	1. Neg Ctrl	-2.16209	-0.616132	-1.12525	-1.29619	-1.2767	-1.50489	-1.65855	-1.32008	-3.05926	-1.61498	-2.62194	-1.25043	-1.32379	-1.21208	-0.339239	0.954343	-3.51132	-2.1947	-1.99049	-2.18567	-1.54385	-0.898516	-1.73458	-0.839754	0.280574	-3.16347	-2.21106	1.31957	-1.14731	-0.745495	-2.81154	1.73379	2.30347	-1.70015	-1.13779
	2. Neg Ctrl	1.57303	0.390081	-0.854957	-0.852459	-0.129057	-1.5105	-0.498084	-0.317508	-0.448828	-0.797448	-0.667132	-0.00478886	-0.778841	-0.82111	-1.26511	-0.477487	0.293397	0.461005	0.282752	-0.674877	0.263429	-0.163036	0.502377	-0.122277	-0.805826	-1.01592	0.174339	-0.520153	0.349586	-1.04683	0.500785	-0.574501	-1.31839	-0.710207	-0.44366
	3. Neg Ctrl	0.819707	0.036286	-1.05959	-1.44844	-0.710356	-1.97504	-0.838214	-0.674259	-1.33887	-1.6907	-1.55532	-0.543265	-1.25951	-1.36865	-1.47379	-0.13657	-0.563439	-0.218116	-0.460608	-1.22205	-0.413466	-0.423212	-0.042942	-0.658386	-1.05987	-2.22752	-0.252979	-0.382231	-0.209278	-1.40171	-0.723805	-0.115349	-1.01743	-1.19043	-0.380918
	4. Neg Ctrl	-0.11866	0.0695037	-0.968607	-1.33556	-0.752197	-1.68303	-0.824836	-0.645625	-1.56327	-1.28128	-1.6246	-0.559259	-1.10834	-1.1236	-1.05055	0.0462353	-1.11088	-0.534273	-0.57604	-1.16079	-0.564001	-0.398114	-0.252816	-0.546593	-0.526098	-1.93409	-0.526555	0.28738	-0.217932	-0.825582	-0.74304	0.620397	0.173713	-1.03295	-0.530466
	1.miR-130a-3p	-2.13295	-0.52632	0.849596	0.96594	0.217202	1.67803	0.371984	0.198599	0.345361	0.913641	0.840248	-0.339546	0.912937	0.815937	1.54209	0.722811	-1.09055	-0.67289	-0.81964	0.522383	-0.489977	-0.0310413	-0.675373	-0.0726331	1.59566	1.01961	-0.611497	0.74972	-0.443245	1.53352	-0.892644	0.896039	2.40883	0.896826	-0.246889
	2.miR-130a-3p	1.37072	0.35695	1.20449	1.48863	1.13702	1.70683	1.29105	1.15229	2.49974	1.73675	2.346	1.34321	1.34611	1.31467	0.806027	-0.308108	2.5382	1.59003	1.69079	1.90012	1.227	0.978038	1.0194	0.844462	0.0590752	2.87793	1.42079	-0.881021	0.782386	0.96221	2.08135	-1.41463	-1.46842	1.47705	0.88652
	3.miR-130a-3p	1.00218	0.300354	0.872792	1.12172	0.712916	1.40916	1.15905	0.773777	1.85932	1.37303	1.61407	0.647922	1.11414	1.13721	0.706685	-0.608119	2.21906	0.870657	0.922171	1.2405	0.85587	0.542646	0.701605	0.679477	-0.323124	2.21085	1.08994	-0.514381	0.481577	0.496061	1.55812	-0.860332	-1.0366	1.09835	1.039
	4.miR-130a-3p	-0.351928	-0.0107229	1.08152	1.35637	0.801171	1.87945	0.997606	0.832805	1.70581	1.36099	1.66868	0.706156	1.09729	1.25763	1.07388	-0.193106	1.22553	0.698283	0.951067	1.58039	0.665004	0.393236	0.482325	0.715705	0.779601	2.2326	0.917025	-0.0588824	0.404217	1.02782	1.03077	-0.28541	-0.0451766	1.1615	0.814196
	Mean change of paired trasfections	-0.0559934	0.0601304	2.0042	2.46633	1.43416	3.33673	1.90984	1.47873	3.20511	2.6922	3.2345	1.17887	2.23524	2.26272	2.06434	-0.193261	2.44612	1.24304	1.37219	2.62169	1.12895	0.941439	0.763979	1.08351	1.05561	4.1705	1.40813	-0.352282	0.612468	2.0098	1.8888	-0.832169	-0.0706845	2.31687	1.24642
	ID	Angiogenesis Response	Basal Lamina	Basement Membrane	Blood Coagulation	Carbon Cancer Metabolism	Cell Adhesion	Cell Cycle	Cell Motility	Cell Proliferation	Cellular Differentiation	Cellular Growth Factor	Choline Cancer Metabolism	Collagen Family	ECM Receptor Interation	ECM Structure	EMT to Metastasis	Epithelial to Mesenchymal Transition	HIF1A Signaling	Hypoxia Response	Integral to Membrane	LOX Remodeling	Metastasis Response	Metastasis Suppressors	MMP Remodeling	Negative Regulation of Angiogenesis	Plasma Membrane	Positive Regulation of Angiogenesis	Regulation of Angiogenesis	Regulation of Metabolism	Sprouting Angiogenesis	Stem Cell Associated	TGFB Signaling	Transcription Factor	Vasculogenesis	VEGFA Signaling
	1. Neg Ctrl	2.68757	-0.411849	1.39433	-1.37046	-1.24912	2.42905	1.06284	1.26093	2.24746	2.47399	2.61153	-1.26396	-1.87618	1.46976	-0.15807	1.07442	3.61188	-2.29861	-2.17004	2.40555	-1.64743	0.242219	-1.71788	1.46639	-0.947733	3.90802	2.46168	1.3257	-0.866814	0.962178	-2.92283	-0.391095	2.039	2.38016	0.62968
	2. Neg Ctrl	0.541869	0.605272	0.850078	-0.683242	0.665761	1.17868	0.851154	0.472709	1.77449	-0.129518	1.04161	0.134767	-0.469796	0.566088	1.46494	0.244408	0.51136	0.304743	0.388292	0.98803	0.272867	0.510228	0.526988	0.369521	0.699275	1.24398	0.152287	0.353903	0.71729	0.836747	0.402465	1.37659	-1.47429	0.0501213	0.860707
	3. Neg Ctrl	1.04088	0.192971	0.931263	-1.27005	0.0786733	1.51968	1.05137	0.674407	2.07176	0.559885	1.60571	-0.41304	-0.882434	0.770679	1.05359	0.576194	1.32128	-0.308438	-0.440911	1.27508	-0.433562	0.759802	0.170887	0.684093	0.713555	1.88	0.351155	0.309472	0.148817	1.13243	-0.614733	1.32463	-1.3976	0.340848	0.883584
	4. Neg Ctrl	1.2722	0.205957	1.03074	-1.00757	0.0178221	1.57773	0.93605	0.753876	1.98141	0.901163	1.7979	-0.284804	-0.868048	0.915442	0.7676	0.537951	1.76977	-0.61417	-0.543375	1.33114	-0.458644	0.383703	-0.254368	0.66438	0.343719	2.08226	0.91027	0.703698	0.0971959	0.935314	-0.751923	0.65548	-0.0915598	0.859913	0.752086
	1. miR-17-5p	-0.378315	-0.808493	-0.827895	0.688232	-1.57567	-1.13072	-1.11889	-0.312371	-2.17683	0.412762	-1.09927	-0.655638	0.271133	-0.386607	-1.94929	-0.124019	-0.176669	-0.943199	-0.751382	-1.10253	-0.608049	-0.920423	-0.927242	-0.642188	-1.46903	-1.09789	0.105863	-0.179887	-1.41251	-1.19508	-0.9629	-2.02082	2.91416	0.629044	-0.934529
	2. miR-17-5p	-1.84409	0.389153	-0.93449	1.37638	1.06681	-1.78065	-0.932251	-1.02647	-1.74803	-1.84178	-2.12216	1.07046	1.56535	-1.20509	-0.0259802	-0.846617	-2.61936	1.7714	1.58883	-1.58226	1.36834	-0.117589	1.07073	-0.766458	0.415924	-2.61033	-1.52941	-0.884775	0.869067	-0.796801	2.04794	0.189096	-1.2556	-1.89609	-0.689892
	3. miR-17-5p	-2.0261	-0.0144635	-1.39648	1.11569	0.725319	-2.07442	-0.946038	-0.92244	-2.21057	-1.42825	-2.24744	0.877195	1.29927	-1.20884	-0.504727	-0.888303	-2.52315	1.22837	1.22542	-1.69169	0.970077	-0.384099	0.833599	-1.18376	0.215541	-3.06893	-1.62052	-0.898686	0.501521	-0.994014	1.76694	-0.472225	-0.847453	-1.45358	-0.813578
	4. miR-17-5p	-1.29401	-0.158546	-1.04755	1.15102	0.270402	-1.71935	-0.904233	-0.900643	-1.93969	-0.94826	-1.58788	0.535018	0.960696	-0.921434	-0.648067	-0.574039	-1.89512	0.859907	0.703175	-1.62331	0.536403	-0.473842	0.29728	-0.591973	0.028746	-2.3371	-0.831328	-0.729424	-0.0545631	-0.880769	1.03504	-0.661654	0.113334	-0.910413	-0.688058
	Mean change of paired trasfections	-2.77126	-0.296175	-2.10321	2.16566	0.243434	-3.35257	-1.95071	-1.58096	-4.03756	-1.90276	-3.52837	0.913516	2.04823	-1.86098	-1.56403	-1.21649	-3.60715	1.45824	1.38302	-2.9999	1.13338	-0.947976	0.637185	-1.59219	-0.404408	-4.55712	-1.9377	-1.34639	-0.0482444	-1.93333	1.94351	-1.4828	0.462222	-1.81552	-1.56303
B)
Cell	ID	Angiogenesis Response	Basal Lamina	Basement Membrane	Blood Coagulation	Carbon Cancer Metabolism	Cell Adhesion	Cell Cycle	Cell Motility	Cell Proliferation	Cellular Differentiation	Cellular Growth Factor	Choline Cancer Metabolism	Collagen Family	ECM Receptor Interation	ECM Structure	EMT to Metastasis	Epithelial to Mesenchymal Transition	HIF1A Signaling	Hypoxia Response	Integral to Membrane	LOX Remodeling	Metastasis Response	Metastasis Suppressors	MMP Remodeling	Negative Regulation of Angiogenesis	Plasma Membrane	Positive Regulation of Angiogenesis	Regulation of Angiogenesis	Regulation of Metabolism	Sprouting Angiogenesis	Stem Cell Associated	TGFB Signaling	Transcription Factor	Vasculogenesis	VEGFA Signaling
A549	1. Neg Ctrl	2.17288	0.557634	-1.12923e-05	-0.292353	0.506609	2.29872	1.4018	0.681007	-1.39258	1.43348	1.21438	1.03577	0.27938	0.486611	0.200247	0.961745	4.64788	1.28791	1.34975	3.60297	-0.248485	-0.125823	1.15318	0.638391	1.51429	4.47497	0.292561	-0.539968	0.615588	-1.1008	2.36455	2.02818	-0.258902	1.01696	0.184905
	2. Neg Ctrl	-0.331147	-0.621458	-1.91915	-1.44547	-0.736267	1.9118	0.692641	0.0456616	-3.02893	-1.32699	-2.22679	-0.0114156	-1.99215	-0.225747	-2.15108	1.03386	0.441834	-1.09473	-1.59243	0.766278	-1.05935	0.548306	0.854224	-1.24456	-0.376627	0.354235	2.016	-0.796426	-0.890113	-0.960793	0.704632	0.455149	-2.00464	0.0382316	0.188727
	3. Neg Ctrl	0.583525	0.317389	1.02742	0.0372244	0.504874	-1.28108	0.111592	0.459542	1.18193	1.0466	1.12963	0.153657	1.50855	-0.587671	1.54042	-1.31056	-0.12211	0.770704	1.17029	-0.349205	0.929997	0.210167	-0.00904137	0.748648	0.927703	-0.238266	-1.26818	-0.217599	0.844314	-0.021126	-1.01357	-0.526147	1.71176	-0.788515	-0.233625
	4. Neg Ctrl	-1.86021	0.278528	0.374884	-1.7505	-0.947326	-1.78556	-1.35992	-0.47804	0.574127	-1.46638	-1.32109	-0.895061	-0.51613	-1.54964	0.0464983	-0.291388	-3.08311	-1.36776	-0.776505	-2.20939	-0.781881	-0.818878	-1.5063	-0.187564	0.615998	-2.41853	-0.866672	-0.203085	-0.883208	-1.0495	-1.18202	-0.489256	0.112295	-1.39108	-1.07551
	1.miR-130a-3p	3.28635	0.0560708	0.124382	2.40407	1.61166	2.47206	1.45958	0.775375	-0.389136	2.53354	3.13603	1.26183	1.62359	1.89168	1.00908	0.743353	4.76819	2.74269	2.10622	3.29221	0.715632	-0.0526011	1.33289	0.475866	0.401665	4.4998	0.148266	0.516939	1.37028	0.551013	2.63984	1.94115	-0.318932	2.70736	1.35901
	2.miR-130a-3p	-0.0701124	-1.38633	-2.11047	1.01281	0.486028	1.78565	0.599804	0.618868	-2.20392	-1.25202	-1.99294	0.204303	-1.71065	1.34102	-2.90315	0.977092	-2.46421	0.135575	-0.743835	-1.54085	0.251937	0.416885	0.869751	-1.33979	-2.15413	-2.28108	1.96647	-0.873142	0.121088	0.246439	-1.14637	-0.726506	-2.21236	1.01896	1.0559
	3.miR-130a-3p	-0.187258	0.579247	1.51019	1.08565	0.534995	-2.30452	-0.302602	-0.342436	3.08285	0.854209	1.68461	-0.395606	1.84041	0.0432779	2.3164	-1.21936	-0.429213	0.661621	0.963354	-1.01546	1.33154	0.503144	-0.353798	0.988568	-0.447571	-0.781666	-1.9288	1.52049	1.00518	1.6499	-0.734673	-1.34653	2.17438	-0.38007	-0.358164
	4.miR-130a-3p	-3.59403	0.218918	0.992752	-1.05143	-1.96058	-3.09707	-2.60289	-1.75998	2.17565	-1.82243	-1.62382	-1.35347	-1.033	-1.39953	-0.0584139	-0.894742	-3.75925	-3.13601	-2.47685	-2.54656	-1.13939	-0.681199	-2.34092	-0.0795518	-0.481325	-3.60946	-0.359644	0.592796	-2.18313	0.684876	-1.63238	-1.33604	0.796402	-2.22185	-1.12124
	Mean change of paired trasfections	-0.282523	-0.266047	0.258429	1.72555	0.336055	-0.571941	-0.423058	-0.354085	1.33272	0.156649	0.601936	-0.141473	0.360174	0.938223	0.181958	-0.19683	-0.942245	0.201936	-0.0755533	-0.905327	0.57986	0.0931144	-0.246035	0.0225443	-1.34068	-1.08621	-0.0868523	0.878539	0.156709	1.56611	-0.436794	-0.733962	0.219743	0.562202	0.467751
	ID	Angiogenesis Response	Basal Lamina	Basement Membrane	Blood Coagulation	Carbon Cancer Metabolism	Cell Adhesion	Cell Cycle	Cell Motility	Cell Proliferation	Cellular Differentiation	Cellular Growth Factor	Choline Cancer Metabolism	Collagen Family	ECM Receptor Interation	ECM Structure	EMT to Metastasis	Epithelial to Mesenchymal Transition	HIF1A Signaling	Hypoxia Response	Integral to Membrane	LOX Remodeling	Metastasis Response	Metastasis Suppressors	MMP Remodeling	Negative Regulation of Angiogenesis	Plasma Membrane	Positive Regulation of Angiogenesis	Regulation of Angiogenesis	Regulation of Metabolism	Sprouting Angiogenesis	Stem Cell Associated	TGFB Signaling	Transcription Factor	Vasculogenesis	VEGFA Signaling
	1. Neg Ctrl	2.4998	0.676723	1.17773	0.868172	0.689216	3.70263	0.476669	0.941977	3.43606	2.6037	2.49942	1.01144	1.28426	1.79422	2.17492	0.833205	5.40147	1.22205	1.76622	4.2495	0.697088	0.370566	0.68433	1.37423	0.71592	4.99039	1.01139	0.919853	0.689426	0.160122	-0.0894986	2.63492	1.002	0.945866	0.906235
	2. Neg Ctrl	-0.0648333	-0.831818	1.24463	-0.918651	-0.822189	1.7405	1.0036	0.0148469	2.30556	0.409673	1.40561	-0.0842167	-0.820319	-0.0508902	0.819299	0.702175	1.77481	-0.882721	-0.890046	1.96661	-0.410486	0.652279	0.365167	0.270404	1.16612	1.00699	-0.698336	0.938792	-0.62725	0.489142	-1.67688	1.59869	2.10612	-0.493812	0.870186
	3. Neg Ctrl	1.81178	0.519596	0.870732	1.60762	0.837798	1.98156	0.859269	0.918953	2.26747	1.86565	2.03265	0.785624	1.83954	1.22154	2.1204	0.10931	2.04068	1.41841	1.51847	1.23314	1.22779	0.801226	0.677936	1.60628	0.618777	2.49572	1.64971	0.874065	0.934641	0.196143	0.2322	0.610637	0.708262	1.38223	0.498012
	4. Neg Ctrl	-0.796074	-0.132279	0.00901124	-0.285605	-0.588601	0.125997	-0.472215	-0.055838	0.313434	0.0242879	0.376852	-0.597162	-0.0494329	-0.155463	0.442616	0.167426	-1.00623	-0.712588	-0.13614	-0.464376	0.0507396	-0.00276489	-0.726708	0.72298	0.265737	-0.522153	0.359777	0.392621	-0.710291	0.313875	-0.572163	0.715339	-0.178802	-0.741243	0.871158
	1. miR-17-5p	3.40418	1.49237	-1.05993	3.54911	2.50195	0.805556	-0.508458	1.63775	-0.832724	1.90178	-0.265334	1.50742	2.50602	2.20462	0.816021	-0.0136259	2.33557	3.77756	3.06633	0.187416	2.17304	-0.180629	0.692297	1.0499	-1.13812	3.34743	2.41679	-1.47309	2.57289	-1.76475	2.60431	-0.618761	-1.14315	2.39658	-1.11901
	2. miR-17-5p	-0.658551	-0.576622	0.0939911	-0.777904	0.171246	-1.97225	1.35207	-0.692242	-1.19669	-1.68757	-0.702434	-0.266941	-0.635161	-1.24398	-1.26617	-0.361124	-2.75495	0.0680555	-0.44334	-2.01351	-0.897449	0.766722	0.782464	-1.51278	-0.122683	-2.54313	-0.33031	0.0974058	0.356595	0.9105	-0.25554	-1.56066	0.700519	0.186695	-0.861427
	3. miR-17-5p	-1.3484	-0.916008	1.49507	-2.34567	-0.646071	-0.752915	1.50024	-0.764791	-0.601896	-1.2095	0.442892	-0.0532235	-0.753465	-0.952747	-0.121411	0.134458	-2.37398	-1.1571	-1.92715	-1.03857	-1.39774	0.634471	0.694366	-1.79342	1.01507	-3.36748	-1.5297	-0.0365332	-0.571709	1.71214	-2.38783	-0.819764	1.16022	-0.408655	-0.150248
	4. miR-17-5p	-4.8479	-0.231962	-3.83123	-1.69707	-2.14335	-5.63107	-4.21118	-2.00066	-5.69123	-3.90801	-5.78967	-2.30294	-3.37144	-2.81731	-4.98567	-1.57182	-5.41738	-3.73367	-2.95434	-4.1202	-1.44298	-3.04187	-3.16985	-1.71759	-2.52083	-5.40776	-2.87932	-1.71311	-2.6443	-2.01717	2.1454	-2.5604	-4.35517	-3.26766	-1.01491
	Mean change of paired trasfections	-1.72534	-0.116111	-1.65105	-0.635768	-0.0581123	-3.77534	-0.933663	-0.909969	-4.16127	-2.45165	-3.15727	-0.55784	-1.12702	-1.40471	-2.77862	-0.906058	-4.10536	-0.522576	-1.12925	-3.49243	-0.782565	-0.910653	-0.500362	-1.98694	-1.38328	-3.98547	-1.16127	-1.56267	-0.143263	-0.579641	1.05317	-2.77979	-1.81879	-0.546523	-1.5728

## Sheet: Supplementary Table S9
A) “miR-130a-3p”												5) “miR-17-5p”
Functional Annotation Chart Based on down-regulated genes						Functional Annotation Chart Based on Up-regulated genes						Functional Annotation Chart Based on down-regulated genes (DAVID 6.8)						Functional Annotation Chart Based on Up-regulated genes (DAVID 6.8)
H2172			A549			H2172			A549			H2172			A549			H2172			A549
Functional Annotation Chart Based on 59 down-regulated genes in H2172 cells			Functional Annotation Chart Based on 27 down-regulated genes in A549 cells			Functional Annotation Chart Based on 118 up-regulated genes in H2172 cells			Functional Annotation Chart Based on 30 up-regulated genes in A549 cells			Functional Annotation Chart Based on 143 down-regulated genes in H2172 cells			Functional Annotation Chart Based on 79 down-regulated genes in A549 cells			Functional Annotation Chart Based on 53 up-regulated genes in H2172 cells			Functional Annotation Chart Based on 27 up-regulated genes in A549
Category_Term	Genes	FDR	Category_Term	Genes	FDR	Category_Term	Genes	FDR	Category_Term	Genes	FDR	Category_Term	Genes	FDR	Category_Term	Genes	FDR	Category_Term	Genes	FDR	Category_Term	Genes	FDR
GOTERM_BP_DIRECT_GO:0001525_angiogenesis	ACVR1, SRPK2, NRP1, ECM1, CASP8, TNFRSF12A, AGGF1, HMOX1, VEZF1, CIB1, ANG, TEK	1.13857e-07	GOTERM_BP_DIRECT_GO:0001525_angiogenesis	SRPK2, MED1, TGFB2, TNFSF12, ATPIF1, IL18, VASH1	0.000609897	GOTERM_CC_DIRECT_GO:0005925_focal adhesion	PDGFRB, ITGB1, MAP2K1, AHNAK, CAV1, FHL1, ITGA1, HSPB1, PIK3R2, HSP90B1, ICAM1, AKAP12, MMP14, ADAM17, DAG1, KRAS, ITGA6, VIM, RAC1, ITGA5, CD46, FGFR3, CD44	4.43121e-13	GOTERM_CC_DIRECT_GO:0005925_focal adhesion	ITGB1, ADAM17, PLAU, ITGA3, DLC1, TEK, RAC1, FGFR3, FERMT2	5.62382e-06	GOTERM_BP_DIRECT_GO:0001525_angiogenesis	SRPK2, ACVR1, NRP1, ECM1, CLIC4, CXCL8, MCAM, TNFSF12, PTEN, EIF2AK3, VEZF1, CIB1, HSPG2, SIRT1, CASP8, PIK3CA, CALD1, PDCD10, ANPEP, AGGF1, PTK2B, ANG, TGFBI, SLC12A6	1.1055e-15	KEGG_PATHWAY_hsa05205:Proteoglycans in cancer	TGFB2, TGFB1, WNT5A, STAT3, PIK3CD, PIK3R2, FGF2, HIF1A, RHOA, PIK3CA, RRAS, PLAU, AKT3, AKT1, PLCG1, TLR4	1.22298e-10	KEGG_PATHWAY_hsa04151:PI3K-Akt signaling pathway	ITGB1, MAP2K1, PDGFA, AREG, VEGFA, PPP2CB, EIF4EBP1, KRAS, ITGA6, RAC1, FGFR4, EIF4E2, FGFR3	6.68874e-06	KEGG_PATHWAY_hsa04015:Rap1 signaling pathway	ITGB1, HGF, ID1, CTNND1, RAC1, FGFR4, FGFR3	0.000598369
GOTERM_BP_DIRECT_GO:0045766_positive regulation of angiogenesis	NRP1, ECM1, BTG1, AGGF1, HMOX1, TEK, HIPK1, RTN4, TGFBR2	1.03082e-05	GOTERM_CC_DIRECT_GO:0031012_extracellular matrix	COL1A1, TGFB2, APOH, CRIP2, CLU, SOD1	0.00630233	GOTERM_CC_DIRECT_GO:0005576_extracellular region	NRP2, ECM2, NOTCH1, C1S, ROCK1, PDGFA, LAMC2, SEMA3E, THBS1, FSTL1, AREG, HSP90B1, C3, LGALS1, ADAMTS1, CDH1, CTSL, DAG1, AGR2, APOE, CAMP, TGFB1, CXADR, ANGPT1, LUM, IGFBP4, HEG1, PLA2G2A, FN1, NFKB1, INHBE, GREM1, COL3A1, CCDC80, COL5A1, SPINT1, LOX, COL7A1, COL5A2, ANGPTL4, FGFR4, ALDOA, FGFR3, FGFR2	1.63669e-12	GOTERM_CC_DIRECT_GO:0009986_cell surface+A31:CA31:C69	ITGB1, ADAM17, BMPR2, NOTCH1, PLAU, ITGA3, TEK, FGFR3, AREG, FERMT2	5.62382e-06	KEGG_PATHWAY_hsa04510:Focal adhesion	ROCK2, SRC, ITGA3, BAD, LAMA1, LAMA3, ITGA1, PTEN, TNC, ILK, LAMC1, RHOA, MYLK, COL1A1, PIK3CA, ERBB2, AKT3, COL4A6, SPP1, AKT1, ITGB8, MAPK1, MET	4.35278e-14	KEGG_PATHWAY_hsa05210:Colorectal cancer	TGFB2, TGFB1, APC, PIK3CA, BAD, AKT3, PIK3CD, AKT1, PIK3R2, RHOA, TGFBR2	2.0394e-10	KEGG_PATHWAY_hsa04066:HIF-1 signaling pathway	MAP2K1, EGLN2, EIF4EBP1, ALDOA, EIF4E2, ENO3, HK2, VEGFA	4.51132e-05	GOTERM_MF_DIRECT_GO:0005515_protein binding	ITGB1, HDAC5, SET, PLXND1, HGF, CTNND1, HSD17B12, PTGS2, ADAP1, NID2, QKI, CD2AP, PPP2CB, RGCC, ID2, ID1, CLDN7, ID4, PECAM1, APOD, RAC1, FGFR4, FGFR3, DSC2	0.00232279
GOTERM_BP_DIRECT_GO:0018105_peptidyl-serine phosphorylation	SRPK2, MAPKAPK3, ROCK2, MAPK1, ILK, PKN1, HIPK1, TGFBR2	0.000272187	KEGG_PATHWAY_hsa04722:Neurotrophin signaling pathway	CDC42, CAMK2D, BAD, PIK3CD, PLCG1	0.0112556	GOTERM_CC_DIRECT_GO:0005615_extracellular space	BMPR2, C1S, PDGFA, HSPB1, LAMC2, SEMA3E, THBS1, FSTL1, ENO3, AREG, ICAM1, C3, MUC1, LGALS1, CTSL, DAG1, SERPINH1, AGR2, APOE, CD36, CAMP, POSTN, TGFB1, CXADR, ANGPT1, LUM, IGFBP4, PLA2G2A, FN1, INHBE, GREM1, COL3A1, MMP14, COL5A1, SPINT1, LOX, COL7A1, COL5A2, ANGPTL4, ALDOA	3.3868e-11	GOTERM_MF_DIRECT_GO:0005515_protein binding	ITGB1, SET, BMPR2, NOTCH1, PLXND1, HSD17B12, F11R, AREG, PPP2CB, MTA1, PLAU, RAC1, JAG1, ITGA3, VEGFC, ETV4, QKI, ADAM17, ID2, DLC1, SNAI1, PECAM1, TEK, FGFR3, DSC2, FERMT2, BMPR1A	0.00202741	KEGG_PATHWAY_hsa05200:Pathways in cancer	RB1, CDKN1A, CAMK2D, CXCL8, ROCK2, LAMA1, LAMA3, PTEN, LAMC1, FGF2, CASP8, ERBB2, AKT3, AKT1, MAPK1, VHL, PLCG1, SKP1, SMAD2, EDN1, CDKN2A, IL15, ITGA3, STAT1, BAD, STAT3, RHOA, NFKB1, TGFBR2, IL6, APC, PIK3CA, COL4A6, MET	4.35278e-14	KEGG_PATHWAY_hsa05212:Pancreatic cancer	RB1, TGFB2, TGFB1, PIK3CA, BAD, AKT3, STAT3, PIK3CD, AKT1, PIK3R2, TGFBR2	2.22952e-10	KEGG_PATHWAY_hsa05219:Bladder cancer	MAP2K1, CDH1, KRAS, FGFR3, MMP9, VEGFA	5.61778e-05	KEGG_PATHWAY_hsa04670:Leukocyte transendothelial migration	ITGB1, CLDN7, CTNND1, PECAM1, RAC1	0.00633775
GOTERM_MF_DIRECT_GO:0004672_protein kinase activity	ACVR1, SRPK2, ROCK2, ERBB2, ILK, PKN1, TEK, HIPK1, MET, MYLK	0.000305523	KEGG_PATHWAY_hsa04370:VEGF signaling pathway	CDC42, BAD, PIK3CD, PLCG1	0.0112556	GOTERM_MF_DIRECT_GO:0005178_integrin binding	ITGB1, ECM2, CXADR, ITGA1, FN1, F11R, THBS1, ICAM1, COL3A1, MMP14, ADAM17, COL5A1, ITGA6, ITGA5, JAM2	3.45308e-10	GOTERM_CC_DIRECT_GO:0032587_ruffle membrane	ITGB1, ADAM17, DLC1, RAC1	0.00914035	KEGG_PATHWAY_hsa04933:AGE-RAGE signaling pathway in diabetic complications	SMAD2, EDN1, CXCL8, STAT1, STAT3, NFKB1, TGFBR2, ICAM1, COL1A1, IL6, PIK3CA, AKT3, COL4A6, AKT1, MAPK1, PLCG1	9.05103e-12	GOTERM_BP_DIRECT_GO:0001525_angiogenesis	SRPK2, COL18A1, NRP1, TGFB2, ECM1, MCAM, TNFSF12, ATPIF1, VASH1, HIF1A, SIRT1, COL4A2, PIK3CA, AGGF1, EPHB3	1.56885e-09	KEGG_PATHWAY_hsa01521:EGFR tyrosine kinase inhibitor resistance	MAP2K1, EIF4EBP1, PDGFA, KRAS, EIF4E2, FGFR3, VEGFA	5.73137e-05	KEGG_PATHWAY_hsa04550:Signaling pathways regulating pluripotency of stem cells	ID2, ID1, ID4, FGFR4, FGFR3	0.00901856
GOTERM_CC_DIRECT_GO:0043235_receptor complex	ACVR1, NRP1, ERBB2, TEK, MET, TLR4, EPHA2, TGFBR2	0.000309609	KEGG_PATHWAY_hsa05210:Colorectal cancer	TGFB2, APC, BAD, PIK3CD	0.0112556	GOTERM_CC_DIRECT_GO:0009986_cell surface	PDGFRB, ITGB1, CLIC4, TGFB1, BMPR2, NOTCH1, ITGA1, PDGFA, THBS1, AREG, ICAM1, C3, GREM1, ADAM17, LGALS1, ITGA6, CD36, ITGA5, CD46, FGFR3, CD44, FGFR2, JAM2	4.25198e-10	GOTERM_CC_DIRECT_GO:0005886_plasma membrane	ITGB1, NRP2, BMPR2, NOTCH1, JAG1, PLXND1, ITGA3, F11R, ADAM17, PLAU, PECAM1, TEK, RAC1, FGFR3, DSC2, BMPR1A	0.0135144	KEGG_PATHWAY_hsa05161:Hepatitis B	RB1, MAP2K4, CDKN1A, CXCL8, STAT1, SRC, BAD, STAT3, HSPG2, NFKB1, TGFBR2, IL6, CASP8, PIK3CA, AKT3, PTK2B, AKT1, MAPK1, MAP3K7	9.05103e-12	KEGG_PATHWAY_hsa05200:Pathways in cancer	RB1, TGFB2, TGFB1, BAD, WNT5A, STAT3, PIK3CD, PIK3R2, FGF2, HIF1A, RHOA, TGFBR2, COL4A2, APC, PIK3CA, AKT3, AKT1, PLCG1	5.29552e-09	GOTERM_CC_DIRECT_GO:0005576_extracellular region	NRP2, ECM2, NOTCH1, PDGFA, FBLN1, AREG, MMP9, INHBE, VEGFA, GREM1, OAS1, CDH1, ADM2, DAG1, AGR2, ANGPTL4, APOE, ALDOA, FGFR4, FGFR3	5.9413e-05	KEGG_PATHWAY_hsa04151:PI3K-Akt signaling pathway	ITGB1, PPP2CB, HGF, RAC1, FGFR4, FGFR3	0.0196563
GOTERM_BP_DIRECT_GO:0006468_protein phosphorylation	CDC42, ACVR1, SRPK2, ROCK2, ERBB2, MAPK1, ILK, PKN1, HIPK1, TGFBR2, MYLK	0.000338973	KEGG_PATHWAY_hsa05212:Pancreatic cancer	CDC42, TGFB2, BAD, PIK3CD	0.0112556	GOTERM_CC_DIRECT_GO:0005788_endoplasmic reticulum lumen	IGFBP4, P3H2, FN1, PDGFA, THBS1, FSTL1, HSP90B1, C3, COL3A1, ADAM17, LGALS1, COL5A1, COL7A1, COL5A2, DAG1, SERPINH1, APOE	7.47385e-10	GOTERM_BP_DIRECT_GO:0001525_angiogenesis	NRP2, JAG1, PLXND1, PECAM1, VEGFC, TEK	0.0167196	KEGG_PATHWAY_hsa05165:Human papillomavirus infection	RB1, CDKN1A, LAMA1, LAMA3, PTEN, TNC, LAMC1, CASP8, PPP2R1A, AKT3, SPP1, AKT1, MAPK1, ITGB8, ITGA3, STAT1, BAD, ITGA1, NFKB1, RBL2, COL1A1, RBL1, APC, PIK3CA, COL4A6	9.05103e-12	KEGG_PATHWAY_hsa05220:Chronic myeloid leukemia	RB1, TGFB2, TGFB1, PIK3CA, BAD, AKT3, PIK3CD, AKT1, PIK3R2, TGFBR2	1.07053e-08	KEGG_PATHWAY_hsa05200:Pathways in cancer	ITGB1, MAP2K1, EGLN2, NOTCH1, PDGFA, MMP9, VEGFA, CDH1, KRAS, ITGA6, RAC1, FGFR4, FGFR3	0.000105077	KEGG_PATHWAY_hsa04350:TGF-beta signaling pathway	PPP2CB, ID2, ID1, ID4	0.0196563
KEGG_PATHWAY_hsa04350:TGF-beta signaling pathway	ACVR1, RBL1, ZFYVE9, PPP2R1A, MAPK1, SKP1, TGFBR2	0.000364189	KEGG_PATHWAY_hsa05205:Proteoglycans in cancer	CDC42, CAMK2D, TGFB2, PIK3CD, PLCG1	0.0176484	GOTERM_BP_DIRECT_GO:0001666_response to hypoxia	POSTN, TGFB1, EGLN2, SMAD3, EPAS1, CAV1, SLC2A1, PDGFA, THBS1, HK2, HSP90B1, LDHA, MMP14, ADAM17, ANGPTL4	3.67262e-09	GOTERM_BP_DIRECT_GO:0050900_leukocyte migration	ITGB1, ITGA3, PECAM1, TEK, F11R	0.0167196	GOTERM_MF_DIRECT_GO:0005178_integrin binding	DST, SRC, ITGA3, LAMA3, ITGA1, ILK, FGF2, HSPG2, ICAM1, ADAM17, TIMP2, SPP1, ITGB8, ADAM9, ITGB1BP1, NF2, TGFBI	2.258e-11	GOTERM_BP_DIRECT_GO:0001938_positive regulation of endothelial cell proliferation	PPP1R16B, NRP1, ECM1, TNFSF12, WNT5A, AGGF1, AKT1, HIF1A, SIRT1, FGF2	1.4931e-08	KEGG_PATHWAY_hsa04015:Rap1 signaling pathway	ITGB1, MAP2K1, CDH1, PDGFA, KRAS, RAC1, FGFR4, FGFR3, VEGFA	0.000115983
KEGG_PATHWAY_hsa04510:Focal adhesion	CDC42, COL1A1, ROCK2, ERBB2, SPP1, MAPK1, ILK, MET, MYLK	0.000364189	KEGG_PATHWAY_hsa04012:ErbB signaling pathway	CAMK2D, BAD, PIK3CD, PLCG1	0.0176484	GOTERM_BP_DIRECT_GO:0030335_positive regulation of cell migration	PDGFRB, ITGB1, TGFB1, NOTCH1, SMAD3, CAV1, STAT3, TWIST2, PDGFA, LAMC2, SEMA3E, THBS1, CLDN1, MMP14, ADAM17, ITGA6, ITGA5	3.67262e-09	GOTERM_BP_DIRECT_GO:0007155_cell adhesion	ADAM17, NRP2, ITGA3, PECAM1, RAC1, F11R, DSC2	0.0171599	KEGG_PATHWAY_hsa04151:PI3K-Akt signaling pathway	CDKN1A, LAMA1, LAMA3, PTEN, TNC, LAMC1, FGF2, PPP2R1A, ERBB2, AKT3, SPP1, AKT1, MAPK1, ITGB8, ITGA3, BAD, ITGA1, NFKB1, RBL2, COL1A1, IL6, PIK3CA, COL4A6, PKN1, MET	2.70852e-11	KEGG_PATHWAY_hsa05161:Hepatitis B	RB1, MAP2K4, TGFB2, TGFB1, PIK3CA, BAD, AKT3, STAT3, PIK3CD, AKT1, PIK3R2, TLR4	2.36016e-08	GOTERM_BP_DIRECT_GO:0045766_positive regulation of angiogenesis	ITGB1, GREM1, ADM2, ANGPTL4, RTN4, HK2, MTDH, VEGFA	0.000235275
GOTERM_CC_DIRECT_GO:0005576_extracellular region	SRGN, ECM1, SPARC, IL15, TFPI2, PLA2G3, TGFBR2, SOD1, COL1A1, SLPI, CTSK, SMOC1, SPP1, AGGF1, MAPK1, ANG, TEK, TIMP1, MET	0.000619542	GOTERM_CC_DIRECT_GO:0005615_extracellular space	COL1A1, TGFB2, TNFSF12, APOH, IL18, SEMA3E, VASH1, CLU, SOD1	0.0236841	KEGG_PATHWAY_hsa05205:Proteoglycans in cancer	ITGB1, VAV3, MAP2K1, CAMK2D, TGFB1, ROCK1, LUM, CAV1, STAT3, TWIST2, FN1, PIK3R2, THBS1, CTSL, KRAS, RAC1, ITGA5, CD44	7.09193e-09	GOTERM_BP_DIRECT_GO:0061314_Notch signaling involved in heart development	NOTCH1, JAG1, SNAI1	0.0171599	KEGG_PATHWAY_hsa05205:Proteoglycans in cancer	SMAD2, CDKN1A, CAMK2D, ROCK2, SRC, STAT3, FGF2, HSPG2, RHOA, COL1A1, PIK3CA, RRAS, CTSL, PLAU, ERBB2, AKT3, AKT1, MAPK1, PLCG1, MET	2.87087e-11	GOTERM_CC_DIRECT_GO:0031012_extracellular matrix	COL18A1, TGFB2, ECM1, TGFB1, LTBP4, CRIP2, PCOLCE, CLU, SOD1, MMP24, COL4A2, COL7A1, MMP17, TIMP2	4.67141e-08	GOTERM_CC_DIRECT_GO:0005912_adherens junction	BMPR2, NOTCH1, CDH1, DAG1, ITGA6, FERMT2, VEGFA	0.000398474
KEGG_PATHWAY_hsa04520:Adherens junction	CDC42, ERBB2, PTPRM, MAPK1, MET, TGFBR2	0.0010048	KEGG_PATHWAY_hsa05200:Pathways in cancer	CDC42, TGFB2, APC, BAD, PIK3CD, PLCG1	0.0238721	KEGG_PATHWAY_hsa04151:PI3K-Akt signaling pathway	PDGFRB, ITGB1, MAP2K1, ANGPT1, ITGA1, FN1, PDGFA, LAMC2, PIK3R2, THBS1, AREG, NFKB1, HSP90B1, PPP2CB, KRAS, ITGA6, RAC1, ITGA5, FGFR4, EIF4E2, FGFR3, FGFR2	8.28627e-09	GOTERM_CC_DIRECT_GO:0016324_apical plasma membrane	ADAM17, BMPR2, NOTCH1, JAG1, TEK	0.0205345	KEGG_PATHWAY_hsa04218:Cellular senescence	RB1, SMAD2, CDKN1A, CXCL8, CDKN2A, PTEN, HIPK1, SIRT1, NFKB1, TGFBR2, RBL2, IL6, RBL1, PIK3CA, RRAS, AKT3, AKT1, MAPK1	2.9799e-11	KEGG_PATHWAY_hsa05166:HTLV-I infection	RB1, MAP2K4, NRP1, TGFB2, TGFB1, WNT5A, PIK3CD, PIK3R2, TGFBR2, APC, PIK3CA, RRAS, AKT3, AKT1	7.43943e-08	GOTERM_BP_DIRECT_GO:0070374_positive regulation of ERK1 and ERK2 cascade	MAP2K1, NOTCH1, PDGFA, APOE, FGFR4, FGFR3, FERMT2, VEGFA	0.00107739
GOTERM_MF_DIRECT_GO:0004674_protein serine/threonine kinase activity	ACVR1, SRPK2, MAPKAPK3, ROCK2, MAPK1, ILK, PKN1, HIPK1, TGFBR2	0.00122306	KEGG_PATHWAY_hsa04919:Thyroid hormone signaling pathway	MED1, BAD, PIK3CD, PLCG1	0.0263373	GOTERM_MF_DIRECT_GO:0008201_heparin binding	POSTN, NRP2, ECM2, FN1, LAMC2, HSD17B12, THBS1, FSTL1, CCDC80, COL5A1, ADAMTS1, APOE, FGFR4, FGFR2	9.19879e-09	GOTERM_BP_DIRECT_GO:0001938_positive regulation of endothelial cell proliferation	NRP2, BMPR2, VEGFC, TEK	0.0227753	KEGG_PATHWAY_hsa05212:Pancreatic cancer	RB1, SMAD2, CDKN1A, CDKN2A, STAT1, BAD, STAT3, NFKB1, TGFBR2, PIK3CA, ERBB2, AKT3, AKT1, MAPK1	3.52613e-11	KEGG_PATHWAY_hsa04066:HIF-1 signaling pathway	PIK3CA, AKT3, STAT3, PIK3CD, AKT1, PIK3R2, TIMP1, PLCG1, HIF1A, TLR4	9.00668e-08	GOTERM_BP_DIRECT_GO:0010811_positive regulation of cell-substrate adhesion	ECM2, AGR2, ITGA6, RAC1, HSD17B12	0.00108826
GOTERM_MF_DIRECT_GO:0005515_protein binding	NRP1, ECM1, SPARC, BTG1, ZFYVE9, ILK, PTPRM, CIB1, MYLK, SYNE1, CASP8, PPP2R1A, CTSK, CEP170, DENND5A, TIMP1, SKP1, SRGN, ACVR1, TNFRSF12A, DST, IL15, SPHK2, VEZF1, DICER1, TGFBR2, TOM1L1, ZEB1, RBL1, MAPKAPK3, SLPI, ANG, MET, TLR4, EPHA2, ROCK2, RTN4, CDC42, ERBB2, SPP1, MAPK1, HMOX1, SRPK2, HIPK1, SOD1, COL1A1, SMOC1, AGGF1, PKN1, TEK, CD24, CYB561	0.00122306	KEGG_PATHWAY_hsa04670:Leukocyte transendothelial migration	CDC42, CLDN3, PIK3CD, PLCG1	0.0263373	KEGG_PATHWAY_hsa05200:Pathways in cancer	ITGB1, CAMK2D, NOTCH1, ROCK1, EPAS1, SLC2A1, PDGFA, LAMC2, PIK3R2, HSP90B1, CDH1, RAC1, PDGFRB, MAP2K1, TGFB1, EGLN2, SMAD3, STAT3, FN1, NFKB1, RUNX1, KRAS, ITGA6, FGFR4, FGFR3, FGFR2	9.63984e-09	GOTERM_BP_DIRECT_GO:0030334_regulation of cell migration	JAG1, PLXND1, PECAM1, RAC1	0.0227753	KEGG_PATHWAY_hsa05135:Yersinia infection	MAP2K4, CXCL8, WIPF1, ROCK2, SRC, RHOA, NFKB1, IL6, PIK3CA, AKT3, PTK2B, AKT1, MAPK1, PKN1, PLCG1, MAP3K7	4.4254e-10	GOTERM_BP_DIRECT_GO:0016477_cell migration	TGFB2, TGFB1, APC, CDH2, ADAM9, ITGB1BP1, PLCG1, CD24, TSPAN1, HOXA5, RHOA, EPHB3	1.35816e-07	GOTERM_BP_DIRECT_GO:0030335_positive regulation of cell migration	ITGB1, NOTCH1, PECAM1, PDGFA, ITGA6, MMP9, FERMT2, VEGFA	0.00115748
KEGG_PATHWAY_hsa04151:PI3K-Akt signaling pathway	COL1A1, PPP2R1A, ERBB2, SPP1, MAPK1, PKN1, TEK, MET, TLR4, EPHA2	0.00125072	GOTERM_CC_DIRECT_GO:0005829_cytosol	CAMK2D, DST, BAD, IL18, PIK3CD, CLU, SOD1, CDC42, APC, ITGB1BP1, PKN1, PLCG1, SKP1	0.0379603	GOTERM_BP_DIRECT_GO:0001525_angiogenesis	PDGFRB, VAV3, CLIC4, NRP2, ANGPT1, EPAS1, CAV1, FN1, PDGFA, TYMP, MMP14, GJA5, CYP1B1, ANGPTL4, ITGA5, FGFR2	1.60589e-08	GOTERM_BP_DIRECT_GO:0035024_negative regulation of Rho protein signal transduction	ITGB1, ITGA3, DLC1	0.0227753	KEGG_PATHWAY_hsa05417:Lipid and atherosclerosis	MAP2K4, CAMK2D, CXCL8, ROCK2, SRC, BAD, STAT3, EIF2AK3, RHOA, NFKB1, ICAM1, IL6, CASP8, PIK3CA, AKT3, AKT1, MAPK1, PLCG1, MAP3K7	4.4254e-10	KEGG_PATHWAY_hsa05142:Chagas disease (American trypanosomiasis)	MAP2K4, TGFB2, TGFB1, PIK3CA, AKT3, PIK3CD, AKT1, PIK3R2, TLR4, TGFBR2	1.62793e-07	KEGG_PATHWAY_hsa04810:Regulation of actin cytoskeleton	ITGB1, MAP2K1, PDGFA, KRAS, ITGA6, RAC1, FGFR4, FGFR3	0.00124838
GOTERM_MF_DIRECT_GO:0005524_ATP binding	SRPK2, ACVR1, ROCK2, SPHK2, ILK, DICER1, HIPK1, TGFBR2, MYLK, MAPKAPK3, ERBB2, MAPK1, TEK, PKN1, MET, EPHA2	0.00145815				GOTERM_MF_DIRECT_GO:0005518_collagen binding	SMAD3, LOX, CTSL, LUM, ITGA1, SERPINH1, FN1, PDGFA, HSD17B12, CD44	2.66215e-08	GOTERM_BP_DIRECT_GO:0048010_vascular endothelial growth factor receptor signaling pathway	NRP2, BMPR2, VEGFC, RAC1	0.0227753	GOTERM_CC_DIRECT_GO:0005604_basement membrane	SPARC, DST, LAMA1, LAMA3, TNC, LAMC1, HSPG2, CCDC80, SMOC1, COL4A6, ANG, TIMP1, TGFBI	5.0785e-10	GOTERM_CC_DIRECT_GO:0005615_extracellular space	IL11, COL18A1, NRP1, TGFB2, ECM1, TGFB1, IGFBP4, MCAM, TNFSF12, WNT5A, LTBP4, SEMA3E, PCOLCE, VASH1, CLU, FGF2, BMP5, SOD1, PLAU, COL7A1, TIMP2, SPP1, ADAM9, TIMP1	3.0482e-07	GOTERM_MF_DIRECT_GO:0042802_identical protein binding	HDAC5, NRP2, NOTCH1, TPM2, PDGFA, FBLN1, FOXO4, ENO3, MMP9, VEGFA, CDH1, AGR2, KRAS, ANGPTL4, APOE, ALDOA, FGFR3	0.00127641
GOTERM_BP_DIRECT_GO:0030335_positive regulation of cell migration	ACVR1, COL1A1, ROCK2, MAPK1, ILK, CIB1, EPHA2, MYLK	0.00162453				GOTERM_MF_DIRECT_GO:0042802_identical protein binding	HDAC5, CAMK2D, NRP2, NOTCH1, C1S, AHNAK, SLC2A1, PDGFA, HSPB1, FOXO4, THBS1, ENO3, CLDN1, LDHA, LGALS1, CDH1, AGR2, APOE, TGFB1, CXADR, SMAD3, ANGPT1, SMURF2, TPM2, CAV1, STAT3, FN1, NFKB1, CLDN7, KRAS, VIM, ANGPTL4, ALDOA, FGFR3, FGFR2	2.66215e-08	GOTERM_MF_DIRECT_GO:0005112_Notch binding	ADAM17, NOTCH1, JAG1	0.0229309	GOTERM_BP_DIRECT_GO:0010629_negative regulation of gene expression	RB1, SMAD2, CDKN1A, EDN1, CXCL8, ROCK2, STAT3, PLA2G3, DICER1, FGF2, SIRT1, NFKB1, RBL2, RBL1, PIK3CA, PDCD10, AKT1, ITGB8, VHL, CD46	6.74884e-10	KEGG_PATHWAY_hsa05223:Non-small cell lung cancer	RB1, PIK3CA, BAD, AKT3, PIK3CD, AKT1, PIK3R2, PLCG1	4.48905e-07	GOTERM_MF_DIRECT_GO:0044877_macromolecular complex binding	ITGB1, KRT19, ADM2, FBLN1, KRAS, ITGA6, RAC1, APOE, ENO3	0.00134462
GOTERM_CC_DIRECT_GO:0005829_cytosol	NRP1, ROCK2, ZFYVE9, ILK, MYLK, CDC42, CASP8, PPP2R1A, ERBB2, MAPK1, HMOX1, CEP170, DENND5A, SKP1, SRPK2, GPX1, DST, IL15, SPHK2, CEP295, DICER1, HIPK1, TGFBR2, SOD1, TOM1L1, ZEB1, MAPKAPK3, ANG, PKN1, PNPLA6	0.00296994				GOTERM_BP_DIRECT_GO:0007155_cell adhesion	ITGB1, POSTN, NRP2, ITGA1, FN1, LAMC2, F11R, THBS1, CLDN1, ICAM1, ADAM17, COL5A1, COL7A1, CLDN7, CYP1B1, ITGA6, CD36, RAC1, ITGA5, CD44, FREM2	3.74597e-08	GOTERM_BP_DIRECT_GO:0030198_extracellular matrix organization	ITGB1, ITGA3, PECAM1, HSD17B12, F11R	0.0230936	GOTERM_BP_DIRECT_GO:0045766_positive regulation of angiogenesis	NRP1, ECM1, CXCL8, TNFSF12, STAT3, HIPK1, FGF2, SIRT1, TGFBR2, C3, RRAS, AKT3, AGGF1, PTK2B, ITGB8, PLCG1	6.74884e-10	KEGG_PATHWAY_hsa04510:Focal adhesion	COL4A2, PIK3CA, BAD, AKT3, SPP1, PIK3CD, AKT1, ITGA7, PIK3R2, ITGB6, RHOA, MYLK	5.06761e-07	GOTERM_CC_DIRECT_GO:0009986_cell surface	ITGB1, GREM1, BMPR2, NOTCH1, PDGFA, ITGA6, FGFR3, AREG, FERMT2, VEGFA	0.00140177
GOTERM_BP_DIRECT_GO:0043434_response to peptide hormone	COL1A1, SPARC, BTG1, TEK, TIMP1	0.00333051				GOTERM_BP_DIRECT_GO:0070374_positive regulation of ERK1 and ERK2 cascade	PDGFRB, MAP2K1, TGFB1, NOTCH1, ANGPT1, PLA2G2A, PDGFA, ICAM1, AKAP12, CD36, APOE, FGFR4, FGFR3, CD44, FGFR2	3.74597e-08	GOTERM_MF_DIRECT_GO:0001968_fibronectin binding	ITGB1, ITGA3, HSD17B12	0.0260522	KEGG_PATHWAY_hsa05167:Kaposi sarcoma-associated herpesvirus infection	RB1, MAP2K4, CDKN1A, CXCL8, STAT1, SRC, STAT3, FGF2, NFKB1, ICAM1, C3, IL6, CASP8, PIK3CA, AKT3, AKT1, MAPK1, PLCG1	6.77417e-10	GOTERM_BP_DIRECT_GO:0045766_positive regulation of angiogenesis	ECM1, RRAS, TNFSF12, WNT5A, AGGF1, PLCG1, HIF1A, SIRT1, FGF2, TGFBR2	7.84821e-07	KEGG_PATHWAY_hsa05206:MicroRNAs in cancer	HDAC5, MAP2K1, BMPR2, NOTCH1, PDGFA, KRAS, FGFR3, MMP9, VEGFA	0.0014526
KEGG_PATHWAY_hsa04066:HIF-1 signaling pathway	ERBB2, MAPK1, HMOX1, TEK, TIMP1, TLR4	0.00473913				KEGG_PATHWAY_hsa04066:HIF-1 signaling pathway	MAP2K1, CAMK2D, EGLN2, ANGPT1, STAT3, SLC2A1, PIK3R2, ENO3, NFKB1, HK2, LDHA, ALDOA, EIF4E2	6.18513e-08	GOTERM_MF_DIRECT_GO:0019838_growth factor binding	NRP2, BMPR2, TEK	0.0260522	KEGG_PATHWAY_hsa01521:EGFR tyrosine kinase inhibitor resistance	SRC, BAD, STAT3, PTEN, FGF2, IL6, PIK3CA, ERBB2, AKT3, AKT1, MAPK1, PLCG1, MET	7.51838e-10	KEGG_PATHWAY_hsa04068:FoxO signaling pathway	TGFB2, TGFB1, PIK3CA, AKT3, STAT3, PIK3CD, AKT1, PIK3R2, SIRT1, TGFBR2	1.10031e-06	KEGG_PATHWAY_hsa04014:Ras signaling pathway	MAP2K1, PDGFA, KRAS, RAC1, FOXO4, FGFR4, FGFR3, VEGFA	0.00155913
GOTERM_CC_DIRECT_GO:0005604_basement membrane	SPARC, DST, SMOC1, ANG, TIMP1	0.00479849				KEGG_PATHWAY_hsa04512:ECM-receptor interaction	ITGB1, SV2B, ITGA1, DAG1, FN1, ITGA6, LAMC2, CD36, ITGA5, THBS1, CD44, FREM2	6.27117e-08	INTERPRO_IPR000742:Epidermal growth factor-like domain	NOTCH1, JAG1, PLAU, TEK, AREG	0.027835	GOTERM_BP_DIRECT_GO:0008285_negative regulation of cell proliferation	SMAD2, SMAD1, CDKN1A, CXCL8, CDKN2A, STAT3, ITGA1, PTEN, P3H1, CIB1, FGF2, BMP5, IL6, ZEB1, APC, PMP22, TIMP2, PTK2B, IGFBP7, ITGB1BP1, NF2, VHL, SH2B3	1.13456e-09	KEGG_PATHWAY_hsa05211:Renal cell carcinoma	TGFB2, TGFB1, PIK3CA, AKT3, PIK3CD, AKT1, PIK3R2, HIF1A	1.10031e-06	GOTERM_CC_DIRECT_GO:0005925_focal adhesion	ITGB1, MAP2K1, DAG1, KRAS, ITGA6, RAC1, FGFR3, FERMT2	0.00348679
GOTERM_CC_DIRECT_GO:0005615_extracellular space	SRGN, NRP1, ECM1, SPARC, IL15, TFPI2, PLA2G3, SOD1, COL1A1, SLPI, CTSK, SMOC1, SPP1, HMOX1, ANG, TIMP1	0.00479849				GOTERM_CC_DIRECT_GO:0031012_extracellular matrix	POSTN, TGFB1, ECM2, LUM, FN1, HSD17B12, THBS1, COL3A1, MMP14, COL5A1, LOX, ADAMTS1, COL5A2, APOE	9.17267e-08	INTERPRO_IPR013032:EGF-like, conserved site	NOTCH1, JAG1, PLAU, TEK, AREG	0.027835	GOTERM_CC_DIRECT_GO:0005925_focal adhesion	NRP1, DST, SRC, ITGA3, MCAM, ITGA1, TNC, ILK, HSPG2, RHOA, ADD1, ICAM1, ADAM17, RRAS, PLAU, PTK2B, ITGB8, ADAM9, MAPK1, CD46, DDR2	1.58877e-09	GOTERM_CC_DIRECT_GO:0005576_extracellular region	COL18A1, ECM1, C1S, LTBP4, SEMA3E, FGF2, CLU, PLAU, TIMP2, SPP1, TIMP1, EPHB3, IL11, TGFB2, TGFB1, IGFBP4, HEG1, FST, TNFSF12, WNT5A, BMP5, SOD1, COL4A2, COL7A1, AGGF1	1.20564e-06	KEGG_PATHWAY_hsa05211:Renal cell carcinoma	MAP2K1, EGLN2, KRAS, RAC1, VEGFA	0.00410576
KEGG_PATHWAY_hsa04360:Axon guidance	CDC42, NRP1, ROCK2, MAPK1, ILK, MET, EPHA2	0.00509337				KEGG_PATHWAY_hsa04810:Regulation of actin cytoskeleton	PDGFRB, ITGB1, VAV3, MAP2K1, ROCK1, ITGA1, FN1, PDGFA, PIK3R2, KRAS, ITGA6, RAC1, ITGA5, FGFR4, FGFR3, FGFR2	2.42833e-07	GOTERM_BP_DIRECT_GO:0007160_cell-matrix adhesion	ITGB1, ITGA3, RAC1, FERMT2	0.029134	KEGG_PATHWAY_hsa04066:HIF-1 signaling pathway	CDKN1A, CAMK2D, EDN1, STAT3, NFKB1, IL6, PIK3CA, ERBB2, AKT3, AKT1, MAPK1, VHL, TIMP1, PLCG1	2.52204e-09	KEGG_PATHWAY_hsa04550:Signaling pathways regulating pluripotency of stem cells	ACVR1, APC, PIK3CA, AKT3, WNT5A, STAT3, PIK3CD, AKT1, PIK3R2, FGF2	1.38488e-06	GOTERM_MF_DIRECT_GO:0001968_fibronectin binding	ITGB1, FBLN1, HSD17B12, VEGFA	0.00414046
GOTERM_MF_DIRECT_GO:0019838_growth factor binding	NRP1, ERBB2, TEK, EPHA2	0.00675899				GOTERM_CC_DIRECT_GO:0005886_plasma membrane	ITGB1, CLIC4, NRP2, BMPR2, FHL1, SLC2A1, HSPB1, F11R, ENO3, CLDN1, HK2, ICAM1, AKAP12, CDH1, CTSL, DAG1, CD36, RAC1, PDGFRB, VAV3, MAP2K1, CXADR, ITGA1, LIFR, ADAM17, MMP14, SPINT1, CLDN7, ITGA6, ITGA5, CD46, FREM2, CD44, NOTCH1, AHNAK, ROCK1, HSP90B1, C3, MUC1, SV2B, APOE, JAM2, TGFB1, SMAD3, ANGPT1, SMURF2, CAV1, PLA2G2A, STAT3, FN1, PMP22, KRAS, VIM, FGFR4, FGFR3, FGFR2, SERINC5, TJP3	2.43461e-07	GOTERM_BP_DIRECT_GO:0007179_transforming growth factor beta receptor signaling pathway	ITGB1, F11R, FERMT2, BMPR1A	0.029134	GOTERM_CC_DIRECT_GO:0005576_extracellular region	ECM1, SPARC, CXCL8, C1S, LAMA1, LAMA3, PTEN, TNC, PLA2G3, LAMC1, FGF2, FSTL1, CLU, C3, PLAU, CTSL, CTSK, TIMP2, SPP1, MAPK1, IGFBP7, TIMP1, SRGN, EDN1, IL15, MCAM, HEG1, TNFSF12, TFPI2, HSPG2, NFKB1, TGFBR2, BMP5, SOD1, COL1A1, IL6, CCDC80, SMOC1, COL5A2, COL4A6, AGGF1, ANG, TGFBI, MET	3.26479e-09	KEGG_PATHWAY_hsa05218:Melanoma	RB1, PIK3CA, BAD, AKT3, PIK3CD, AKT1, PIK3R2, FGF2	1.58623e-06	GOTERM_MF_DIRECT_GO:0005178_integrin binding	ITGB1, ECM2, FBLN1, ITGA6, F11R, FERMT2	0.00414046
GOTERM_BP_DIRECT_GO:0018107_peptidyl-threonine phosphorylation	ACVR1, ROCK2, MAPK1, HIPK1, TGFBR2	0.00676377				KEGG_PATHWAY_hsa04510:Focal adhesion	PDGFRB, ITGB1, VAV3, MAP2K1, ROCK1, CAV1, ITGA1, FN1, PDGFA, LAMC2, PIK3R2, THBS1, ITGA6, RAC1, ITGA5	5.82584e-07	KEGG_PATHWAY_hsa04151:PI3K-Akt signaling pathway	ITGB1, PPP2CB, ITGA3, VEGFC, TEK, RAC1, FGFR3	0.0334961	KEGG_PATHWAY_hsa05223:Non-small cell lung cancer	RB1, CDKN1A, PIK3CA, CDKN2A, BAD, ERBB2, AKT3, STAT3, MAPK1, AKT1, PLCG1, MET	3.85091e-09	KEGG_PATHWAY_hsa04620:Toll-like receptor signaling pathway	MAP2K4, PIK3CA, AKT3, SPP1, PIK3CD, AKT1, PIK3R2, MAP3K7, TLR4	1.68971e-06	GOTERM_MF_DIRECT_GO:0008201_heparin binding	NRP2, ECM2, HSD17B12, APOE, FGFR4, VEGFA	0.00422266
GOTERM_BP_DIRECT_GO:0043627_response to estrogen	MAPK1, HMOX1, TEK, CD24, TGFBR2	0.00676377				GOTERM_CC_DIRECT_GO:0070062_extracellular exosome	ITGB1, CLIC4, AHNAK, SLC2A1, HSPB1, F11R, THBS1, FSTL1, ENO3, HSP90B1, ICAM1, C3, LDHA, MUC1, MTA1, LGALS1, CDH1, CTSL, DAG1, APOE, RAC1, CAMP, ANGPT1, LUM, PLA2G2A, ITGA1, FN1, LIFR, SPINT1, VIM, CD46, ALDOA, CD44, FREM2, SERINC5	8.35452e-07	KEGG_PATHWAY_hsa04390:Hippo signaling pathway	PPP2CB, BMPR2, ID2, AREG, BMPR1A	0.0384215	KEGG_PATHWAY_hsa04350:TGF-beta signaling pathway	SMAD2, ACVR1, SMAD1, SMURF2, ZFYVE9, RHOA, TGFBR2, BMP5, RBL1, TFDP1, PPP2R1A, MAPK1, SKP1	4.92372e-09	KEGG_PATHWAY_hsa05213:Endometrial cancer	APC, PIK3CA, BAD, AKT3, PIK3CD, AKT1, PIK3R2	3.85095e-06	GOTERM_BP_DIRECT_GO:0051897_positive regulation of protein kinase B signaling	ITGB1, PDGFA, FERMT2, RTN4, MTDH, VEGFA	0.00429744
GOTERM_BP_DIRECT_GO:0001938_positive regulation of endothelial cell proliferation	NRP1, ECM1, AGGF1, ANG, TEK	0.00782535				GOTERM_BP_DIRECT_GO:0045766_positive regulation of angiogenesis	ITGB1, GREM1, C3, STAT3, HSPB1, CYP1B1, ANGPTL4, THBS1, CAMP, HK2, RUNX1, MTDH	1.16546e-06	GOTERM_CC_DIRECT_GO:0005911_cell-cell junction	ADAM17, BMPR2, TEK, F11R	0.0390676	KEGG_PATHWAY_hsa05142:Chagas disease	SMAD2, MAP2K4, CXCL8, NFKB1, TGFBR2, C3, IL6, CASP8, PIK3CA, PPP2R1A, AKT3, AKT1, MAPK1	1.21288e-08	KEGG_PATHWAY_hsa04722:Neurotrophin signaling pathway	PIK3CA, BAD, AKT3, PIK3CD, AKT1, PIK3R2, PLCG1, SH2B3, RHOA	3.88974e-06	KEGG_PATHWAY_hsa04010:MAPK signaling pathway	MAP2K1, PDGFA, KRAS, RAC1, FGFR4, FGFR3, AREG, VEGFA	0.00507361
KEGG_PATHWAY_hsa04010:MAPK signaling pathway	CDC42, MAPKAPK3, ERBB2, MAPK1, TEK, MET, EPHA2, TGFBR2	0.00797282				GOTERM_CC_DIRECT_GO:0005604_basement membrane	CCDC80, COL5A1, ADAMTS1, COL7A1, DAG1, P3H2, FN1, LAMC2, FREM2	1.44343e-06	GOTERM_CC_DIRECT_GO:0034667_integrin alpha3-beta1 complex	ITGB1, ITGA3	0.0422508	KEGG_PATHWAY_hsa04620:Toll-like receptor signaling pathway	MAP2K4, CXCL8, STAT1, NFKB1, IL6, CASP8, PIK3CA, CTSK, AKT3, SPP1, AKT1, MAPK1, MAP3K7	1.43743e-08	KEGG_PATHWAY_hsa05169:Epstein-Barr virus infection	RB1, MAP2K4, PIK3CA, AKT3, STAT3, PIK3CD, AKT1, PIK3R2, MAP3K7	4.17892e-06	KEGG_PATHWAY_hsa05418:Fluid shear stress and atherosclerosis	BMPR2, PECAM1, PDGFA, RAC1, MMP9, VEGFA	0.00535661
KEGG_PATHWAY_hsa05205:Proteoglycans in cancer	CDC42, COL1A1, ROCK2, ERBB2, MAPK1, MET, TLR4	0.00797282				GOTERM_MF_DIRECT_GO:0005515_protein binding	F11R, CLDN1, ICAM1, LGALS1, CDH1, GJA5, DAG1, CYP1B1, PDGFRB, MAP2K4, POSTN, MAP2K1, CXADR, IGFBP4, LIFR, RUNX1, ADAM17, ZFYVE16, LOX, CLDN7, FREM2, GLYR1, SET, NOTCH1, EPAS1, TWIST2, PDGFA, PIK3R2, FOXO4, HSP90B1, MTDH, C3, LDHA, PPP3R1, SERPINH1, APOE, TGFB1, SMAD3, SMURF2, CAV1, FN1, NFKB1, QKI, COL5A1, FGFR4, FGFR3, FGFR2, ITGB1, CLIC4, NRP2, BMPR2, FHL1, SLC2A1, HSPB1, AREG, HK2, AKAP12, ADA…	2.60438e-06	GOTERM_CC_DIRECT_GO:0005901_caveola	BMPR2, DLC1, BMPR1A	0.0444496	GOTERM_BP_DIRECT_GO:0030335_positive regulation of cell migration	ACVR1, EDN1, ROCK2, MCAM, STAT3, ILK, CIB1, RHOA, MYLK, COL1A1, ADAM17, APC, PDCD10, PLAU, PTK2B, ADAM9, MAPK1	2.30173e-08	KEGG_PATHWAY_hsa04012:ErbB signaling pathway	MAP2K4, PIK3CA, BAD, AKT3, PIK3CD, AKT1, PIK3R2, PLCG1	4.8061e-06	KEGG_PATHWAY_hsa04550:Signaling pathways regulating pluripotency of stem cells	MAP2K1, BMPR2, KRAS, FGFR4, FGFR3, INHBE	0.00563092
GOTERM_CC_DIRECT_GO:0009925_basal plasma membrane	DST, ERBB2, TEK, MET	0.00931902				KEGG_PATHWAY_hsa05206:MicroRNAs in cancer	PDGFRB, HDAC5, MAP2K1, BMPR2, NOTCH1, ROCK1, STAT3, PDGFA, PIK3R2, THBS1, NFKB1, CYP1B1, KRAS, VIM, ITGA5, FGFR3, CD44	3.21852e-06	GOTERM_CC_DIRECT_GO:0009897_external side of plasma membrane	ITGB1, ITGA3, PECAM1, BMPR1A	0.0444496	KEGG_PATHWAY_hsa04512:ECM-receptor interaction	COL1A1, SV2B, ITGA3, LAMA1, LAMA3, ITGA1, COL4A6, SPP1, TNC, ITGB8, LAMC1, HSPG2	2.73649e-08	KEGG_PATHWAY_hsa05221:Acute myeloid leukemia	PIK3CA, BAD, AKT3, STAT3, PIK3CD, AKT1, PIK3R2	4.86837e-06	GOTERM_MF_DIRECT_GO:0045296_cadherin binding	ITGB1, BMPR2, CDH1, ITGA6, F11R, ALDOA, RTN4	0.00640156
GOTERM_MF_DIRECT_GO:0004713_protein tyrosine kinase activity	ERBB2, TEK, HIPK1, MET, EPHA2	0.0111087				GOTERM_CC_DIRECT_GO:0045121_membrane raft	ITGB1, ADAM17, CXADR, AHNAK, ANGPT1, SMURF2, CAV1, ITGA1, SERPINH1, KRAS, CD36, ICAM1	3.93813e-06	GOTERM_CC_DIRECT_GO:0045121_membrane raft	ITGB1, ADAM17, PECAM1, TEK	0.0444496	KEGG_PATHWAY_hsa05166:Human T-cell leukemia virus 1 infection	RB1, SMAD2, MAP2K4, NRP1, CDKN1A, CDKN2A, IL15, PTEN, NFKB1, TGFBR2, ICAM1, IL6, PIK3CA, PTTG1, AKT3, AKT1, MAPK1	2.73649e-08	KEGG_PATHWAY_hsa04151:PI3K-Akt signaling pathway	BAD, PIK3CD, PIK3R2, FGF2, COL4A2, PIK3CA, AKT3, SPP1, AKT1, ITGA7, ITGB6, PKN1, TLR4	6.04379e-06	GOTERM_CC_DIRECT_GO:0005615_extracellular space	BMPR2, PDGFA, FBLN1, ENO3, AREG, MMP9, INHBE, VEGFA, GREM1, DAG1, PECAM1, AGR2, ANGPTL4, APOE, ALDOA	0.00664603
GOTERM_CC_DIRECT_GO:0005737_cytoplasm	SPARC, BTG1, ROCK2, PTPRM, CIB1, MYLK, SYNE1, CDC42, CASP8, PPP2R1A, MAPK1, SKP1, SRPK2, GPX1, DST, IL15, SPHK2, CEP295, DICER1, HIPK1, SOD1, TOM1L1, COL1A1, MAPKAPK3, AGGF1, PKN1, TEK, TLR4	0.0117941				KEGG_PATHWAY_hsa04015:Rap1 signaling pathway	PDGFRB, ITGB1, VAV3, MAP2K1, ANGPT1, PDGFA, PIK3R2, THBS1, CDH1, KRAS, RAC1, FGFR4, FGFR3, FGFR2	5.88181e-06				GOTERM_BP_DIRECT_GO:0007155_cell adhesion	DST, SRC, ITGA3, LAMA1, MCAM, LAMA3, ITGA1, TNC, CIB1, LAMC1, ICAM1, COL1A1, ADAM17, APC, COL4A6, SPP1, AGGF1, ITGB8, ADAM9, IGFBP7, TGFBI, CD24, DDR2	2.78764e-08	KEGG_PATHWAY_hsa04380:Osteoclast differentiation	TGFB2, TGFB1, PIK3CA, AKT3, PIK3CD, AKT1, PIK3R2, MAP3K7, TGFBR2	6.04379e-06	KEGG_PATHWAY_hsa05165:Human papillomavirus infection	ITGB1, PPP2CB, MAP2K1, NOTCH1, EIF4EBP1, KRAS, ITGA6, VEGFA	0.00809768
GOTERM_CC_DIRECT_GO:0005813_centrosome	CDC42, ROCK2, CEP295, CEP170, CIB1, HIPK1, SYNE1, SKP1	0.0117941				GOTERM_BP_DIRECT_GO:0008284_positive regulation of cell proliferation	PDGFRB, ITGB1, TGFB1, NOTCH1, FN1, PDGFA, LIFR, LAMC2, THBS1, AREG, GREM1, ADAM17, CLDN7, KRAS, FGFR4, FGFR3, CAMP, FGFR2	6.89318e-06				GOTERM_BP_DIRECT_GO:0007165_signal transduction	NFAT5, NRP1, ECM1, CXCL8, NPR1, SRC, PTPRM, FGF2, C3, RRAS, PLAU, ANPEP, ERBB2, AKT3, SPP1, PTK2B, AKT1, MAPK1, TIMP1, SH2B3, MAP2K4, SMAD1, IL15, STAT1, TNFSF12, STAT3, NFKB1, TOM1L1, ARHGAP32, NR4A3, MAPKAPK3, PKN1, MET, DDR2	2.78764e-08	KEGG_PATHWAY_hsa04370:VEGF signaling pathway	PIK3CA, BAD, AKT3, PIK3CD, AKT1, PIK3R2, PLCG1	7.09594e-06	GOTERM_CC_DIRECT_GO:0098978_glutamatergic synapse	ITGB1, NRP2, CDH1, DAG1, EIF4EBP1, RAC1, APOE	0.00897702
GOTERM_CC_DIRECT_GO:0043005_neuron projection	CDC42, NRP1, CASP8, PPP2R1A, CIB1, RTN4, EPHA2	0.0117941				KEGG_PATHWAY_hsa04350:TGF-beta signaling pathway	GREM1, PPP2CB, TGFB1, BMPR2, ZFYVE16, SMAD3, ROCK1, SMURF2, THBS1, INHBE	1.0114e-05				GOTERM_CC_DIRECT_GO:0005615_extracellular space	NRP1, ECM1, SPARC, CXCL8, C1S, LAMA1, TACSTD2, TNC, PLA2G3, LAMC1, FGF2, FSTL1, CLU, ICAM1, C3, PLAU, CTSL, ANPEP, CTSK, TIMP2, SPP1, IGFBP7, TIMP1, SRGN, EDN1, IL15, MCAM, TNFSF12, TFPI2, HSPG2, BMP5, SOD1, COL1A1, IL6, SMOC1, COL5A2, COL4A6, ADAM9, ANG, TGFBI	2.98332e-08	KEGG_PATHWAY_hsa04660:T cell receptor signaling pathway	PIK3CA, AKT3, PIK3CD, AKT1, PIK3R2, PLCG1, MAP3K7, RHOA	9.54115e-06	GOTERM_BP_DIRECT_GO:0010628_positive regulation of gene expression	MAP2K1, NOTCH1, ADM2, AGR2, FBLN1, KRAS, FGFR4, QKI, VEGFA	0.0090667
KEGG_PATHWAY_hsa05200:Pathways in cancer	CDC42, CASP8, IL15, ROCK2, ERBB2, MAPK1, HMOX1, MET, SKP1, TGFBR2	0.0120598				KEGG_PATHWAY_hsa05230:Central carbon metabolism in cancer	PDGFRB, LDHA, MAP2K1, SLC2A1, PIK3R2, KRAS, FGFR3, FGFR2, HK2	1.0114e-05				KEGG_PATHWAY_hsa05222:Small cell lung cancer	RB1, CDKN1A, PIK3CA, ITGA3, LAMA1, AKT3, LAMA3, PTEN, COL4A6, AKT1, LAMC1, NFKB1	4.02507e-08	KEGG_PATHWAY_hsa05214:Glioma	RB1, PIK3CA, AKT3, PIK3CD, AKT1, PIK3R2, PLCG1	9.54115e-06	KEGG_PATHWAY_hsa05231:Choline metabolism in cancer	MAP2K1, EIF4EBP1, PDGFA, KRAS, RAC1	0.010355
GOTERM_CC_DIRECT_GO:0043025_neuronal cell body	CDC42, NRP1, PPP2R1A, ILK, CIB1, ANG, SOD1	0.012688				KEGG_PATHWAY_hsa04933:AGE-RAGE signaling pathway in diabetic complications	COL3A1, TGFB1, SMAD3, STAT3, FN1, PIK3R2, KRAS, RAC1, NFKB1, ICAM1	1.43453e-05				KEGG_PATHWAY_hsa05218:Melanoma	RB1, CDKN1A, PIK3CA, CDKN2A, BAD, AKT3, PTEN, MAPK1, AKT1, FGF2, MET	4.31236e-08	KEGG_PATHWAY_hsa04664:Fc epsilon RI signaling pathway	MAP2K4, PIK3CA, AKT3, PIK3CD, AKT1, PIK3R2, PLCG1	1.19844e-05	GOTERM_BP_DIRECT_GO:0035633_maintenance of permeability of blood-brain barrier	ITGB1, PECAM1, F11R, TJP3	0.0103887
GOTERM_CC_DIRECT_GO:0005925_focal adhesion	CDC42, NRP1, DST, MAPK1, ILK, TEK, EPHA2	0.0142508				GOTERM_BP_DIRECT_GO:0030199_collagen fibril organization	GREM1, COL3A1, COL5A1, LOX, LUM, COL5A2, SERPINH1, CYP1B1	1.44675e-05				KEGG_PATHWAY_hsa05215:Prostate cancer	RB1, CDKN1A, ZEB1, PIK3CA, PLAU, BAD, ERBB2, AKT3, PTEN, MAPK1, AKT1, NFKB1	6.47684e-08	KEGG_PATHWAY_hsa05145:Toxoplasmosis	TGFB2, TGFB1, BAD, AKT3, STAT3, AKT1, MAP3K7, TLR4	1.65672e-05	GOTERM_BP_DIRECT_GO:0008284_positive regulation of cell proliferation	ITGB1, GREM1, NOTCH1, PDGFA, KRAS, FGFR4, FGFR3, AREG, VEGFA	0.0109228
GOTERM_BP_DIRECT_GO:0008284_positive regulation of cell proliferation	SRPK2, IL15, SPHK2, ERBB2, ILK, CIB1, TIMP1, HIPK1, TGFBR2	0.0143959				GOTERM_BP_DIRECT_GO:0010811_positive regulation of cell-substrate adhesion	ECM2, CCDC80, AGR2, ITGA6, RAC1, HSD17B12, ITGA5	2.12085e-05				KEGG_PATHWAY_hsa05213:Endometrial cancer	CDKN1A, APC, PIK3CA, BAD, ERBB2, AKT3, PTEN, MAPK1, ILK, AKT1	8.24912e-08	KEGG_PATHWAY_hsa04810:Regulation of actin cytoskeleton	APC, PIK3CA, RRAS, PIK3CD, ITGA7, PIK3R2, ITGB6, FGF2, RHOA, MYLK	1.95344e-05	KEGG_PATHWAY_hsa04670:Leukocyte transendothelial migration	ITGB1, PECAM1, RAC1, F11R, MMP9	0.0169772
GOTERM_BP_DIRECT_GO:0048662_negative regulation of smooth muscle cell proliferation	IL15, HMOX1, ILK, ANG	0.0143959				KEGG_PATHWAY_hsa01521:EGFR tyrosine kinase inhibitor resistance	PDGFRB, MAP2K1, STAT3, PDGFA, PIK3R2, KRAS, EIF4E2, FGFR3, FGFR2	2.18356e-05				KEGG_PATHWAY_hsa04012:ErbB signaling pathway	MAP2K4, CAMK2D, CDKN1A, PIK3CA, SRC, BAD, ERBB2, AKT3, MAPK1, AKT1, PLCG1	1.88487e-07	KEGG_PATHWAY_hsa04919:Thyroid hormone signaling pathway	PIK3CA, BAD, AKT3, PIK3CD, AKT1, PIK3R2, PLCG1, HIF1A	2.07375e-05	KEGG_PATHWAY_hsa04370:VEGF signaling pathway	MAP2K1, KRAS, RAC1, VEGFA	0.0192093
KEGG_PATHWAY_hsa05132:Salmonella infection	CDC42, CASP8, ROCK2, MAPK1, PKN1, TLR4, SKP1	0.0162176				GOTERM_MF_DIRECT_GO:0001618_virus receptor activity	ITGB1, CXADR, DAG1, ITGA5, F11R, CD46, CLDN1, ICAM1	2.18541e-05				KEGG_PATHWAY_hsa05163:Human cytomegalovirus infection	RB1, CDKN1A, CXCL8, ROCK2, CDKN2A, SRC, STAT3, RHOA, NFKB1, IL6, CASP8, PIK3CA, AKT3, PTK2B, AKT1, MAPK1	1.88487e-07	KEGG_PATHWAY_hsa04014:Ras signaling pathway	PIK3CA, RRAS, BAD, AKT3, PIK3CD, AKT1, PIK3R2, PLCG1, FGF2, RHOA	3.29684e-05	KEGG_PATHWAY_hsa04510:Focal adhesion	ITGB1, MAP2K1, PDGFA, ITGA6, RAC1, VEGFA	0.0192093
GOTERM_BP_DIRECT_GO:0007165_signal transduction	NRP1, ECM1, IL15, PTPRM, TOM1L1, MAPKAPK3, ERBB2, SPP1, MAPK1, TEK, TIMP1, PKN1, MET	0.0165587				GOTERM_CC_DIRECT_GO:0016324_apical plasma membrane	PDGFRB, BMPR2, NOTCH1, CAV1, SLC2A1, FN1, CLDN1, MTDH, MUC1, ADAM17, CTSL, CD36, CD44	2.69809e-05				GOTERM_BP_DIRECT_GO:0010628_positive regulation of gene expression	SRPK2, SMAD2, NFAT5, SMAD1, CXCL8, ROCK2, CDKN2A, ITGA3, STAT3, PTEN, TNC, EIF2AK3, CLU, FGF2, IL6, PDCD10, ERBB2, AKT1, ITGB8, MAPK1, CD46	2.36026e-07	KEGG_PATHWAY_hsa04350:TGF-beta signaling pathway	ACVR1, TGFB2, TGFB1, FST, RHOA, TGFBR2, BMP5	3.45239e-05	KEGG_PATHWAY_hsa05205:Proteoglycans in cancer	ITGB1, MAP2K1, KRAS, RAC1, MMP9, VEGFA	0.0192093
GOTERM_BP_DIRECT_GO:0007568_aging	GPX1, IL15, MAPK1, TIMP1, SOD1, TGFBR2	0.0166044				GOTERM_BP_DIRECT_GO:0046718_viral entry into host cell	ITGB1, CXADR, CTSL, DAG1, ITGA5, F11R, CD46, CLDN1, ICAM1	2.78293e-05				KEGG_PATHWAY_hsa04668:TNF signaling pathway	MAP2K4, IL6, EDN1, CASP8, PIK3CA, IL15, AKT3, MAPK1, AKT1, MAP3K7, NFKB1, ICAM1	2.42455e-07	KEGG_PATHWAY_hsa05222:Small cell lung cancer	RB1, COL4A2, PIK3CA, AKT3, PIK3CD, AKT1, PIK3R2	3.58315e-05	GOTERM_BP_DIRECT_GO:0007160_cell-matrix adhesion	ITGB1, ECM2, ITGA6, RAC1, FERMT2	0.019934
GOTERM_BP_DIRECT_GO:0042060_wound healing	COL1A1, SPARC, DST, ERBB2, TGFBR2	0.0166044				KEGG_PATHWAY_hsa04010:MAPK signaling pathway	PDGFRB, MAP2K4, MAP2K1, TGFB1, ANGPT1, PDGFA, HSPB1, AREG, NFKB1, PPP3R1, KRAS, RAC1, FGFR4, FGFR3, FGFR2	2.91673e-05				KEGG_PATHWAY_hsa05145:Toxoplasmosis	CASP8, STAT1, BAD, LAMA1, AKT3, LAMA3, STAT3, MAPK1, AKT1, LAMC1, MAP3K7, NFKB1	2.42455e-07	KEGG_PATHWAY_hsa05215:Prostate cancer	RB1, PIK3CA, BAD, AKT3, PIK3CD, AKT1, PIK3R2	4.24192e-05	KEGG_PATHWAY_hsa04910:Insulin signaling pathway	MAP2K1, EIF4EBP1, KRAS, EIF4E2, HK2	0.0264226
GOTERM_BP_DIRECT_GO:1900026_positive regulation of substrate adhesion-dependent cell spreading	CDC42, NRP1, ILK, CIB1	0.0182765				KEGG_PATHWAY_hsa04550:Signaling pathways regulating pluripotency of stem cells	MAP2K1, BMPR2, SMAD3, STAT3, PIK3R2, KRAS, LIFR, FGFR4, FGFR3, FGFR2, INHBE	2.91673e-05				KEGG_PATHWAY_hsa05225:Hepatocellular carcinoma	RB1, SMAD2, CDKN1A, CDKN2A, BAD, PTEN, TGFBR2, APC, PIK3CA, AKT3, AKT1, MAPK1, PLCG1, MET	2.48894e-07	KEGG_PATHWAY_hsa05160:Hepatitis C	CLDN3, PIK3CA, BAD, AKT3, STAT3, PIK3CD, AKT1, PIK3R2	4.46346e-05	GOTERM_BP_DIRECT_GO:0003151_outflow tract morphogenesis	BMPR2, NOTCH1, GJA5, VEGFA	0.0271082
KEGG_PATHWAY_hsa04620:Toll-like receptor signaling pathway	CASP8, CTSK, SPP1, MAPK1, TLR4	0.0184471				KEGG_PATHWAY_hsa04670:Leukocyte transendothelial migration	VAV3, ITGB1, ROCK1, CLDN7, PIK3R2, RAC1, F11R, CLDN1, JAM2, ICAM1	3.23711e-05				GOTERM_CC_DIRECT_GO:0005829_cytosol	RB1, NRP1, CDKN1A, CLIC4, RNH1, ZFYVE9, WIPF1, CTNND1, PTEN, ILK, SMC3, CLU, MYLK, CASP8, PTTG1, PPP2R1A, AKT1, CEP170, DENND5A, MAP3K7, SKP1, MAP2K4, GPX1, DST, IL15, CEP295, DICER1, SIRT1, RHOA, TGFBR2, RBL2, TOM1L1, ADAM17, ZEB1, TFDP1, PIK3CA, MAPKAPK3, ANG, ITGB1BP1, NFAT5, CAMK2D, ROCK2, SRC, TACSTD2, ADD1, BAG2, CALD1, PDCD10, ERBB2, PTK2B, MAPK1, VHL, PLCG1, SH2B3, SRPK2, SMAD2, SMAD1, SM…	2.5742e-07	KEGG_PATHWAY_hsa05162:Measles	PIK3CA, AKT3, STAT3, PIK3CD, AKT1, PIK3R2, MAP3K7, TLR4	4.46346e-05	KEGG_PATHWAY_hsa05230:Central carbon metabolism in cancer	MAP2K1, KRAS, FGFR3, HK2	0.0280934
KEGG_PATHWAY_hsa05142:Chagas disease	CASP8, PPP2R1A, MAPK1, TLR4, TGFBR2	0.0184471				GOTERM_BP_DIRECT_GO:0007160_cell-matrix adhesion	ITGB1, COL3A1, ECM2, ITGA1, FN1, ITGA6, RAC1, ITGA5, CD44	3.96113e-05				GOTERM_CC_DIRECT_GO:0030027_lamellipodium	CTNND1, PTPRM, ILK, CIB1, RHOA, MYLK, APC, PIK3CA, PTK2B, AKT1, ITGB1BP1, NF2, PLCG1	3.68789e-07	KEGG_PATHWAY_hsa04210:Apoptosis	PIK3CA, BAD, AKT3, PIK3CD, AKT1, PIK3R2	8.28952e-05	KEGG_PATHWAY_hsa05218:Melanoma	MAP2K1, CDH1, PDGFA, KRAS	0.0290254
GOTERM_BP_DIRECT_GO:0006915_apoptotic process	SRGN, CASP8, TNFRSF12A, PPP2R1A, MAPK1, CIB1, RTN4, SOD1, TGFBR2	0.0195595				GOTERM_BP_DIRECT_GO:0010628_positive regulation of gene expression	MAP2K1, TGFB1, NOTCH1, SMAD3, ROCK1, ANGPT1, CAV1, STAT3, FN1, QKI, AGR2, KRAS, VIM, CD36, CD46, FGFR4	5.88813e-05				KEGG_PATHWAY_hsa05214:Glioma	RB1, CAMK2D, CDKN1A, PIK3CA, CDKN2A, AKT3, PTEN, MAPK1, AKT1, PLCG1	6.59198e-07	KEGG_PATHWAY_hsa05231:Choline metabolism in cancer	PIK3CA, AKT3, PIK3CD, AKT1, PIK3R2, PLCG1, HIF1A	8.28952e-05	KEGG_PATHWAY_hsa05212:Pancreatic cancer	MAP2K1, KRAS, RAC1, VEGFA	0.0322985
GOTERM_CC_DIRECT_GO:0009986_cell surface	NRP1, SPARC, IL15, TEK, CD24, MET, TLR4, EPHA2	0.0215696				KEGG_PATHWAY_hsa04014:Ras signaling pathway	PDGFRB, MAP2K1, ANGPT1, PLA2G2A, PDGFA, PIK3R2, FOXO4, NFKB1, KRAS, RAC1, FGFR4, FGFR3, FGFR2	6.78341e-05				GOTERM_MF_DIRECT_GO:0005201_extracellular matrix structural constituent	COL1A1, ECM1, SPARC, LAMA1, LAMA3, COL5A2, TFPI2, COL4A6, TNC, IGFBP7, TGFBI, LAMC1	6.78086e-07	KEGG_PATHWAY_hsa05230:Central carbon metabolism in cancer	PIK3CA, AKT3, PIK3CD, AKT1, PIK3R2, HIF1A	9.40382e-05	GOTERM_BP_DIRECT_GO:0060379_cardiac muscle cell myoblast differentiation	ITGB1, GREM1, NOTCH1	0.0329858
GOTERM_CC_DIRECT_GO:0030027_lamellipodium	PTPRM, ILK, CIB1, EPHA2, MYLK	0.0220075				KEGG_PATHWAY_hsa05211:Renal cell carcinoma	MAP2K1, TGFB1, EGLN2, EPAS1, SLC2A1, PIK3R2, KRAS, RAC1	7.03763e-05				GOTERM_MF_DIRECT_GO:0005515_protein binding	RB1, SPARC, RNH1, KDM1A, WIPF1, ZFYVE9, CTNND1, TNC, CIB1, SMC3, CLU, FGF2, MYLK, ICAM1, PTTG1, PPP2R1A, PLAU, AKT3, AKT1, DENND5A, MAP3K7, SKP1, GTF2I, ACVR1, MAP2K4, P3H1, DICER1, HSPG2, TOM1L1, ADAM17, MAPKAPK3, COL4A6, ADAM9, TACSTD2, C3, BAG2, RRAS, CALD1, PDCD10, IGFBP7, PLCG1, MPDZ, SRPK2, SMAD2, SMAD1, SMURF2, TNFSF12, EIF2AK3, NFKB1, BMP5, COL1A1, ARHGAP32, IL6, NR4A3, TCF4, TGFBI, NF2, …	6.78086e-07	KEGG_PATHWAY_hsa05146:Amoebiasis	TGFB2, TGFB1, COL4A2, PIK3CA, PIK3CD, PIK3R2, TLR4	0.000103252	GOTERM_MF_DIRECT_GO:0005515_protein binding	ITGB1, HDAC5, RBM47, NRP2, SET, BMPR2, NOTCH1, PDGFA, HSD17B12, FOXO4, F11R, AREG, HK2, RTN4, MTDH, PPP2CB, CDH1, GJA5, DAG1, AGR2, EIF4EBP1, APOE, RAC1, MAP2K1, EGLN2, CKMT1A, ETV4, MMP9, QKI, VEGFA, GREM1, KRT19, BRMS1, OAS1, PECAM1, KRAS, ITGA6, ANGPTL4, FGFR4, ALDOA, EIF4E2, FGFR3, FREM2, FERMT2, TJP3	0.0353073
GOTERM_BP_DIRECT_GO:0007507_heart development	ACVR1, SPARC, CASP8, ERBB2, TEK, TGFBR2	0.0233986				KEGG_PATHWAY_hsa05215:Prostate cancer	PDGFRB, MAP2K1, SPINT1, PDGFA, PIK3R2, KRAS, NFKB1, FGFR2, HSP90B1	7.05501e-05				GOTERM_MF_DIRECT_GO:0019901_protein kinase binding	SMAD1, NRP1, CDKN1A, CDKN2A, BAD, STAT3, CTNND1, PTEN, ILK, CIB1, RHOA, TOM1L1, NR4A3, APC, PDCD10, AKT1, ITGB1BP1, PLCG1, CD24, SLC12A6	6.78086e-07	KEGG_PATHWAY_hsa04015:Rap1 signaling pathway	PIK3CA, RRAS, AKT3, PIK3CD, AKT1, PIK3R2, PLCG1, FGF2, RHOA	0.000103631	KEGG_PATHWAY_hsa04514:Cell adhesion molecules	ITGB1, CDH1, PECAM1, ITGA6, F11R	0.035671
GOTERM_BP_DIRECT_GO:0016525_negative regulation of angiogenesis	SPARC, ROCK2, PTPRM, TEK, EPHA2	0.0249256				GOTERM_CC_DIRECT_GO:0043235_receptor complex	PDGFRB, ITGB1, BMPR2, NOTCH1, SMAD3, LIFR, CD36, FGFR4, FGFR3, FGFR2	7.13951e-05				GOTERM_BP_DIRECT_GO:0006468_protein phosphorylation	SRPK2, SMAD2, ACVR1, SMAD1, CAMK2D, EDN1, ROCK2, NPR1, LAMA1, EIF2AK3, ILK, HIPK1, TGFBR2, MYLK, ERBB2, AKT3, PTK2B, AKT1, MAPK1, PKN1	7.02409e-07	KEGG_PATHWAY_hsa04668:TNF signaling pathway	MAP2K4, PIK3CA, AKT3, PIK3CD, AKT1, PIK3R2, MAP3K7	0.000103631	KEGG_PATHWAY_hsa04012:ErbB signaling pathway	MAP2K1, EIF4EBP1, KRAS, AREG	0.0398144
GOTERM_BP_DIRECT_GO:0042542_response to hydrogen peroxide	COL1A1, GPX1, HMOX1, SOD1	0.0249256				GOTERM_BP_DIRECT_GO:0030198_extracellular matrix organization	COL3A1, MMP14, POSTN, ECM2, CCDC80, SPINT1, COL5A1, ADAMTS1, COL5A2, HSD17B12	8.60166e-05				GOTERM_BP_DIRECT_GO:0007179_transforming growth factor beta receptor signaling pathway	SMAD2, ACVR1, SMAD1, SRC, ZFYVE9, STAT3, ITGB8, ADAM9, SIRT1, MAP3K7, TGFBR2	7.02409e-07	KEGG_PATHWAY_hsa04917:Prolactin signaling pathway	PIK3CA, AKT3, STAT3, PIK3CD, AKT1, PIK3R2	0.000140423	KEGG_PATHWAY_hsa04512:ECM-receptor interaction	ITGB1, DAG1, ITGA6, FREM2	0.0398144
GOTERM_BP_DIRECT_GO:0051897_positive regulation of protein kinase B signaling	GPX1, ILK, TEK, MET, RTN4	0.0249256				GOTERM_BP_DIRECT_GO:0007507_heart development	COL3A1, MAP2K1, PPP3R1, TGFB1, NOTCH1, CXADR, LOX, HEG1, GJA5, FN1, FREM2	9.18736e-05				GOTERM_BP_DIRECT_GO:0042493_response to drug	CDKN1A, STAT1, SRC, ITGA3, BAD, STAT3, PTEN, PTPRM, RHOA, TGFBR2, ICAM1, SOD1, COL1A1, ADAM17, TIMP2, PTK2B	7.02409e-07	KEGG_PATHWAY_hsa04152:AMPK signaling pathway	PIK3CA, AKT3, PIK3CD, AKT1, PIK3R2, SIRT1, MAP3K7	0.00020939	KEGG_PATHWAY_hsa04530:Tight junction	ITGB1, PPP2CB, RAC1, F11R, TJP3	0.0398144
GOTERM_BP_DIRECT_GO:0009410_response to xenobiotic stimulus	COL1A1, GPX1, PTPRM, HMOX1, SOD1, TGFBR2	0.028537				KEGG_PATHWAY_hsa05135:Yersinia infection	VAV3, ITGB1, MAP2K4, MAP2K1, ROCK1, FN1, PIK3R2, RAC1, ITGA5, NFKB1	0.000114914				GOTERM_BP_DIRECT_GO:0042542_response to hydrogen peroxide	COL1A1, GPX1, PDCD10, STAT1, BAD, ADAM9, PTK2B, SIRT1, SOD1	7.02409e-07	KEGG_PATHWAY_hsa04973:Carbohydrate digestion and absorption	PIK3CA, AKT3, PIK3CD, AKT1, PIK3R2	0.00020939	KEGG_PATHWAY_hsa05210:Colorectal cancer	MAP2K1, KRAS, RAC1, AREG	0.0398144
GOTERM_BP_DIRECT_GO:0071363_cellular response to growth factor stimulus	ACVR1, ERBB2, CIB1, TGFBR2	0.028537				KEGG_PATHWAY_hsa05212:Pancreatic cancer	MAP2K1, TGFB1, SMAD3, STAT3, PIK3R2, KRAS, RAC1, NFKB1	0.000114914				KEGG_PATHWAY_hsa05220:Chronic myeloid leukemia	RB1, CDKN1A, PIK3CA, CDKN2A, BAD, AKT3, MAPK1, AKT1, NFKB1, TGFBR2	7.16588e-07	GOTERM_MF_DIRECT_GO:0005125_cytokine activity	IL11, TGFB2, TGFB1, TNFSF12, WNT5A, SPP1, TIMP1, FGF2, BMP5	0.000260221	KEGG_PATHWAY_hsa05410:Hypertrophic cardiomyopathy	ITGB1, TPM2, DAG1, ITGA6	0.0408853
GOTERM_BP_DIRECT_GO:0018108_peptidyl-tyrosine phosphorylation	ERBB2, TEK, HIPK1, MET, EPHA2	0.0295621				KEGG_PATHWAY_hsa05418:Fluid shear stress and atherosclerosis	MAP2K4, BMPR2, CTSL, CAV1, PDGFA, PIK3R2, RAC1, NFKB1, HSP90B1, ICAM1	0.000119172				KEGG_PATHWAY_hsa05160:Hepatitis C	RB1, CDKN1A, STAT1, BAD, STAT3, EIF2AK3, NFKB1, CASP8, PIK3CA, PPP2R1A, AKT3, AKT1, MAPK1	8.49381e-07	KEGG_PATHWAY_hsa04611:Platelet activation	PIK3CA, AKT3, PIK3CD, AKT1, PIK3R2, RHOA, MYLK	0.000276662	GOTERM_BP_DIRECT_GO:0001525_angiogenesis	NRP2, ADM2, GJA5, PDGFA, ANGPTL4, VEGFA	0.0430445
KEGG_PATHWAY_hsa04370:VEGF signaling pathway	CDC42, MAPKAPK3, SPHK2, MAPK1	0.0319368				KEGG_PATHWAY_hsa05417:Lipid and atherosclerosis	VAV3, MAP2K4, CAMK2D, PPP3R1, STAT3, PIK3R2, KRAS, CD36, RAC1, NFKB1, HSP90B1, ICAM1	0.000120987				KEGG_PATHWAY_hsa04926:Relaxin signaling pathway	SMAD2, COL1A1, MAP2K4, EDN1, PIK3CA, SRC, AKT3, COL4A6, MAPK1, AKT1, NFKB1, TGFBR2	8.83315e-07	KEGG_PATHWAY_hsa04666:Fc gamma R-mediated phagocytosis	PIK3CA, AKT3, PIK3CD, AKT1, PIK3R2, PLCG1	0.000284662	GOTERM_CC_DIRECT_GO:0005783_endoplasmic reticulum	MAP2K1, SET, OAS1, AGR2, HSD17B12, APOE, FGFR4, FGFR3, RTN4, MTDH	0.0441564
GOTERM_BP_DIRECT_GO:0001570_vasculogenesis	NRP1, AGGF1, EPHA2, TGFBR2	0.032962				GOTERM_BP_DIRECT_GO:0007159_leukocyte cell-cell adhesion	ITGB1, ROCK1, ITGA5, F11R, JAM2, ICAM1	0.000141882				KEGG_PATHWAY_hsa04062:Chemokine signaling pathway	CXCL8, ROCK2, STAT1, SRC, BAD, STAT3, RHOA, NFKB1, PIK3CA, AKT3, PTK2B, AKT1, MAPK1, PLCG1	9.84847e-07	KEGG_PATHWAY_hsa04010:MAPK signaling pathway	MAP2K4, TGFB2, TGFB1, RRAS, AKT3, AKT1, MAP3K7, FGF2, TGFBR2	0.000321818	GOTERM_CC_DIRECT_GO:0043235_receptor complex	ITGB1, BMPR2, NOTCH1, FGFR4, FGFR3	0.0441564
GOTERM_BP_DIRECT_GO:0021675_nerve development	NRP1, ILK, DICER1	0.0335072				GOTERM_CC_DIRECT_GO:0005923_bicellular tight junction	CXADR, CLDN7, PMP22, F11R, CLDN1, JAM2, TJP3, MTDH	0.000151945				KEGG_PATHWAY_hsa04625:C-type lectin receptor signaling pathway	IL6, CASP8, PIK3CA, RRAS, STAT1, SRC, AKT3, MAPK1, AKT1, RHOA, NFKB1	9.84847e-07	GOTERM_MF_DIRECT_GO:0005515_protein binding	RB1, NRP1, ECM1, RNH1, WIPF1, PIK3CD, CLU, FGF2, MYLK, SYNE1, CDH2, PLAU, AKT3, TIMP2, AKT1, CEP170, TIMP1, ITGB6, MAP3K7, HOXA5, PPP1R16B, ACVR1, IL11, MAP2K4, FST, WNT5A, PCOLCE, VASH1, SIRT1, RHOA, TGFBR2, COL4A2, PIK3CA, ADAM9, ITGA7, ITGB1BP1, TLR4, C1S, LTBP4, PIK3R2, SEMA3E, HIF1A, RRAS, SPP1, PLCG1, SH2B3, TSPAN1, SRPK2, TGFB2, TGFB1, BAD, TNFSF12, STAT3, SOD1, APC, COL7A1, AGGF1, PKN1, C…	0.000381111	KEGG_PATHWAY_hsa04350:TGF-beta signaling pathway	GREM1, PPP2CB, BMPR2, INHBE	0.0445075
GOTERM_BP_DIRECT_GO:0007155_cell adhesion	COL1A1, TNFRSF12A, DST, SPP1, AGGF1, CIB1, CD24, EPHA2	0.0360602				GOTERM_CC_DIRECT_GO:0005581_collagen trimer	COL3A1, COL5A1, LOX, COL7A1, COL5A2, SERPINH1, CD36	0.000213142				GOTERM_BP_DIRECT_GO:0007229_integrin-mediated signaling pathway	NRP1, DST, SRC, ITGA3, LAMA3, ITGA1, ITGB8, ADAM9, PTK2B, ILK, ITGB1BP1	1.13886e-06	KEGG_PATHWAY_hsa04024:cAMP signaling pathway	PIK3CA, RRAS, BAD, AKT3, PIK3CD, AKT1, PIK3R2, RHOA	0.000398099	KEGG_PATHWAY_hsa01522:Endocrine resistance	MAP2K1, NOTCH1, KRAS, MMP9	0.0453128
GOTERM_BP_DIRECT_GO:0010595_positive regulation of endothelial cell migration	NRP1, SPARC, ROCK2, TEK	0.0360602				GOTERM_BP_DIRECT_GO:0098609_cell-cell adhesion	LGALS1, CDH1, ITGA1, ITGA6, ITGA5, F11R, CD44, JAM2, TJP3, ICAM1	0.000226376				GOTERM_BP_DIRECT_GO:0018105_peptidyl-serine phosphorylation	SRPK2, CAMK2D, ROCK2, SRC, EIF2AK3, ILK, HIPK1, TGFBR2, MAPKAPK3, AKT3, AKT1, MAPK1, PKN1	1.18586e-06	KEGG_PATHWAY_hsa04630:Jak-STAT signaling pathway	IL11, PIK3CA, AKT3, STAT3, PIK3CD, AKT1, PIK3R2	0.00046789	KEGG_PATHWAY_hsa05215:Prostate cancer	MAP2K1, PDGFA, KRAS, MMP9	0.0453128			_
GOTERM_BP_DIRECT_GO:0016477_cell migration	CDC42, BTG1, ANG, CD24, MET, EPHA2	0.0360602				GOTERM_BP_DIRECT_GO:0042060_wound healing	PDGFRB, COL3A1, POSTN, TGFB1, SMAD3, LOX, PDGFA, FGFR2	0.000267108				KEGG_PATHWAY_hsa05206:MicroRNAs in cancer	CDKN1A, CDKN2A, STAT3, PTEN, TNC, DICER1, SIRT1, RHOA, NFKB1, ZEB1, APC, PIK3CA, PLAU, ERBB2, MAPK1, PLCG1, MET	1.60234e-06	GOTERM_BP_DIRECT_GO:0030335_positive regulation of cell migration	ACVR1, COL18A1, TGFB1, APC, PLAU, MCAM, PIK3CD, SEMA3E, MYLK	0.000477643	KEGG_PATHWAY_hsa05414:Dilated cardiomyopathy	ITGB1, TPM2, DAG1, ITGA6	0.0453128
GOTERM_BP_DIRECT_GO:0032496_response to lipopolysaccharide	SPARC, CASP8, MAPKAPK3, SLPI, TLR4	0.0360602				GOTERM_BP_DIRECT_GO:0071560_cellular response to transforming growth factor beta stimulus	POSTN, TGFB1, SMAD3, CAV1, PDGFA, CLDN1, FGFR2	0.000267108				KEGG_PATHWAY_hsa05162:Measles	IL6, CASP8, PIK3CA, STAT1, BAD, AKT3, STAT3, EIF2AK3, AKT1, CD46, MAP3K7, NFKB1	1.63361e-06	KEGG_PATHWAY_hsa04923:Regulation of lipolysis in adipocytes	PIK3CA, AKT3, PIK3CD, AKT1, PIK3R2	0.000587444	GOTERM_CC_DIRECT_GO:0030054_cell junction	CDH1, F11R, FERMT2, RTN4, TJP3	0.0499883
GOTERM_BP_DIRECT_GO:0043524_negative regulation of neuron apoptotic process	NRP1, PLA2G3, HMOX1, ILK, SOD1	0.0365444				KEGG_PATHWAY_hsa05165:Human papillomavirus infection	PDGFRB, ITGB1, MAP2K1, NOTCH1, ITGA1, FN1, LAMC2, PIK3R2, THBS1, NFKB1, PPP2CB, KRAS, ITGA6, ITGA5	0.000322626				KEGG_PATHWAY_hsa05418:Fluid shear stress and atherosclerosis	ACVR1, MAP2K4, EDN1, PIK3CA, SRC, CTSL, AKT3, AKT1, MAP3K7, RHOA, NFKB1, ICAM1	1.63361e-06	GOTERM_CC_DIRECT_GO:0005578_proteinaceous extracellular matrix	COL18A1, ECM1, TGFB1, MMP24, WNT5A, MMP17, TIMP2, LTBP4, TIMP1	0.000659871
GOTERM_BP_DIRECT_GO:0043410_positive regulation of MAPK cascade	CDC42, ROCK2, ERBB2, TEK, SOD1	0.0370521				GOTERM_BP_DIRECT_GO:0033627_cell adhesion mediated by integrin	ITGB1, ADAM17, ITGA1, ITGA6, ITGA5, ICAM1	0.000352332				KEGG_PATHWAY_hsa05210:Colorectal cancer	SMAD2, CDKN1A, APC, PIK3CA, BAD, AKT3, MAPK1, AKT1, RHOA, TGFBR2	1.66737e-06	KEGG_PATHWAY_hsa04150:mTOR signaling pathway	PIK3CA, AKT3, PIK3CD, AKT1, PIK3R2	0.000671684
GOTERM_MF_DIRECT_GO:0031267_small GTPase binding	SPHK2, ROCK2, CIB1, DENND5A, PKN1, SOD1	0.0373512				GOTERM_BP_DIRECT_GO:0007229_integrin-mediated signaling pathway	VAV3, ITGB1, COL3A1, ADAMTS1, ITGA1, FN1, ITGA6, ITGA5	0.000373066				KEGG_PATHWAY_hsa05203:Viral carcinogenesis	RB1, CDKN1A, CDKN2A, SRC, BAD, STAT3, RHOA, NFKB1, RBL2, C3, CASP8, RBL1, PIK3CA, MAPK1	1.72897e-06	GOTERM_BP_DIRECT_GO:0007179_transforming growth factor beta receptor signaling pathway	ACVR1, TGFB2, TGFB1, ADAM9, MAP3K7, RHOA, TGFBR2	0.000822767
GOTERM_MF_DIRECT_GO:0031435_mitogen-activated protein kinase kinase kinase binding	CDC42, MAPK1, TGFBR2	0.0373512				KEGG_PATHWAY_hsa05219:Bladder cancer	MAP2K1, CDH1, KRAS, THBS1, FGFR3, TYMP	0.000425462				GOTERM_MF_DIRECT_GO:0004674_protein serine/threonine kinase activity	SRPK2, ACVR1, MAP2K4, CAMK2D, ROCK2, EIF2AK3, ILK, HIPK1, TGFBR2, PIK3CA, MAPKAPK3, AKT3, AKT1, MAPK1, PKN1, MAP3K7, GTF2I	2.20688e-06	KEGG_PATHWAY_hsa04931:Insulin resistance	PIK3CA, AKT3, STAT3, PIK3CD, AKT1, PIK3R2	0.000870005
GOTERM_BP_DIRECT_GO:0033674_positive regulation of kinase activity	ERBB2, TEK, MET, EPHA2	0.0379467				GOTERM_CC_DIRECT_GO:0042383_sarcolemma	ITGB1, CAMK2D, PPP3R1, AHNAK, CAV1, SLC2A1, DAG1	0.000446538				GOTERM_MF_DIRECT_GO:0005518_collagen binding	SPARC, CTSL, ITGA3, CTSK, ITGA1, ADAM9, P3H1, TGFBI, DDR2	2.20688e-06	KEGG_PATHWAY_hsa04670:Leukocyte transendothelial migration	CLDN3, PIK3CA, PIK3CD, PIK3R2, PLCG1, RHOA	0.001155
GOTERM_BP_DIRECT_GO:2000251_positive regulation of actin cytoskeleton reorganization	CDC42, NRP1, TEK	0.0410383				KEGG_PATHWAY_hsa04530:Tight junction	ITGB1, PPP2CB, ROCK1, CLDN7, RAC1, F11R, CLDN1, JAM2, TJP3, RUNX1	0.000470323				GOTERM_BP_DIRECT_GO:0008284_positive regulation of cell proliferation	SRPK2, EDN1, IL15, PTEN, TNC, ILK, CIB1, HIPK1, FGF2, SIRT1, TGFBR2, BMP5, IL6, ADAM17, PDCD10, ERBB2, PTK2B, AKT1, ITGB1BP1, TIMP1	2.36183e-06	GOTERM_CC_DIRECT_GO:0005925_focal adhesion	NRP1, CDH2, RRAS, PLAU, MCAM, ADAM9, ITGB1BP1, ITGB6, RHOA, ADD1	0.00119696
KEGG_PATHWAY_hsa05135:Yersinia infection	CDC42, ROCK2, MAPK1, PKN1, TLR4	0.0431389				GOTERM_BP_DIRECT_GO:0045216_cell-cell junction organization	TGFB1, CXADR, SMAD3, CLDN1, TJP3	0.000668287				KEGG_PATHWAY_hsa05132:Salmonella infection	MAP2K4, CXCL8, ROCK2, RHOA, NFKB1, IL6, CASP8, PIK3CA, RRAS, AKT3, AKT1, MAPK1, PKN1, MAP3K7, SKP1	2.77615e-06	KEGG_PATHWAY_hsa05164:Influenza A	MAP2K4, PIK3CA, AKT3, PIK3CD, AKT1, PIK3R2, TLR4	0.00122096
GOTERM_BP_DIRECT_GO:0030182_neuron differentiation	ERBB2, HIPK1, MET, RTN4, EPHA2	0.0439338				GOTERM_MF_DIRECT_GO:0043236_laminin binding	ITGB1, LGALS1, DAG1, ITGA6, THBS1	0.000816465				KEGG_PATHWAY_hsa05226:Gastric cancer	RB1, SMAD2, CDKN1A, APC, PIK3CA, ERBB2, AKT3, MAPK1, AKT1, FGF2, MET, TGFBR2	2.95969e-06	GOTERM_BP_DIRECT_GO:0007155_cell adhesion	COL18A1, APC, CDH2, MCAM, COL7A1, CDH11, SPP1, ADAM9, AGGF1, ITGA7, ITGB6, CD24	0.00124844
GOTERM_BP_DIRECT_GO:0043406_positive regulation of MAP kinase activity	ERBB2, ILK, CD24, TLR4	0.0439338				GOTERM_BP_DIRECT_GO:0042493_response to drug	VAV3, LDHA, ADAM17, TGFB1, LGALS1, LOX, CDH1, STAT3, THBS1, ENO3, ICAM1	0.000817619				KEGG_PATHWAY_hsa04520:Adherens junction	SRC, ERBB2, CTNND1, PTPRM, MAPK1, MAP3K7, MET, RHOA, TGFBR2	3.67742e-06	GOTERM_BP_DIRECT_GO:0008284_positive regulation of cell proliferation	SRPK2, IL11, COL18A1, TGFB2, TGFB1, STAT3, CRIP2, ITGB1BP1, TIMP1, SIRT1, FGF2, TGFBR2	0.00126046
GOTERM_BP_DIRECT_GO:0060047_heart contraction	CDC42, GPX1, SOD1	0.0439338				KEGG_PATHWAY_hsa05220:Chronic myeloid leukemia	MAP2K1, TGFB1, SMAD3, PIK3R2, KRAS, NFKB1, RUNX1	0.000875438				GOTERM_BP_DIRECT_GO:0010595_positive regulation of endothelial cell migration	NRP1, EDN1, SPARC, RRAS, ROCK2, PTK2B, AKT1, ITGB1BP1, FGF2	4.00919e-06	KEGG_PATHWAY_hsa04662:B cell receptor signaling pathway	PIK3CA, AKT3, PIK3CD, AKT1, PIK3R2	0.00129395
KEGG_PATHWAY_hsa05165:Human papillomavirus infection	CDC42, COL1A1, CASP8, RBL1, PPP2R1A, SPP1, MAPK1	0.045454				GOTERM_BP_DIRECT_GO:0000165_MAPK cascade	MAP2K4, MAP2K1, TGFB1, IGFBP4, CAV1, KRAS, CD36, FGFR3	0.000882267				KEGG_PATHWAY_hsa01522:Endocrine resistance	RB1, CDKN1A, PIK3CA, CDKN2A, SRC, BAD, ERBB2, AKT3, MAPK1, AKT1	4.39789e-06	KEGG_PATHWAY_hsa05152:Tuberculosis	TGFB2, TGFB1, BAD, AKT3, AKT1, TLR4, RHOA	0.00133367
KEGG_PATHWAY_hsa04014:Ras signaling pathway	CDC42, PLA2G3, MAPK1, TEK, MET, EPHA2	0.0467891				GOTERM_MF_DIRECT_GO:0005201_extracellular matrix structural constituent	COL3A1, POSTN, COL5A1, LUM, COL5A2, FN1, LAMC2, THBS1	0.000889868				KEGG_PATHWAY_hsa01524:Platinum drug resistance	CDKN1A, CASP8, PIK3CA, CDKN2A, BAD, ERBB2, AKT3, MAPK1, AKT1	4.39789e-06	KEGG_PATHWAY_hsa04071:Sphingolipid signaling pathway	PIK3CA, AKT3, PIK3CD, AKT1, PIK3R2, RHOA	0.00139738
GOTERM_BP_DIRECT_GO:0001503_ossification	COL1A1, ECM1, SPARC, SPP1	0.0495351				KEGG_PATHWAY_hsa05100:Bacterial invasion of epithelial cells	ITGB1, CDH1, CAV1, FN1, PIK3R2, RAC1, ITGA5	0.00090757				KEGG_PATHWAY_hsa04068:FoxO signaling pathway	RBL2, IL6, CDKN1A, PIK3CA, AKT3, STAT3, PTEN, MAPK1, AKT1, SIRT1, TGFBR2	6.2305e-06	GOTERM_BP_DIRECT_GO:0007568_aging	TGFB1, STAT3, TIMP2, AKT1, TIMP1, FGF2, SOD1, TGFBR2	0.00143423
GOTERM_BP_DIRECT_GO:0001666_response to hypoxia	HMOX1, ANG, TEK, CD24, TGFBR2	0.0495351				GOTERM_BP_DIRECT_GO:0071260_cellular response to mechanical stimulus	MAP2K4, TGFB1, SLC2A1, DAG1, RAC1, F11R, NFKB1	0.000975372				GOTERM_CC_DIRECT_GO:0005788_endoplasmic reticulum lumen	TNC, P3H1, LAMC1, FSTL1, C3, COL1A1, IL6, ADAM17, COL5A2, COL4A6, SPP1, MAPK1, IGFBP7, TIMP1	7.14946e-06	GOTERM_CC_DIRECT_GO:0030027_lamellipodium	APC, CDH2, PIK3CA, ITGB1BP1, PLCG1, RHOA, MYLK	0.00150702
KEGG_PATHWAY_hsa05212:Pancreatic cancer	CDC42, ERBB2, MAPK1, TGFBR2	0.0499406				GOTERM_BP_DIRECT_GO:0043066_negative regulation of apoptotic process	PDGFRB, SMAD3, ANGPT1, TWIST2, HSPB1, THBS1, FSTL1, NFKB1, MTDH, HSP90B1, GREM1, CLDN7, ANGPTL4, CD44	0.00108068				GOTERM_MF_DIRECT_GO:0004672_protein kinase activity	SRPK2, ACVR1, MAP2K4, ROCK2, NPR1, SRC, EIF2AK3, ILK, HIPK1, MYLK, ERBB2, AKT3, AKT1, PKN1, MAP3K7, MET	7.48272e-06	GOTERM_BP_DIRECT_GO:0001666_response to hypoxia	TGFB2, TGFB1, CLDN3, PLAU, BAD, CD24, HIF1A, TGFBR2	0.00158333
						GOTERM_MF_DIRECT_GO:0005102_receptor binding	PDGFRB, C3, CXADR, ANGPT1, IGFBP4, CAV1, STAT3, ITGA1, FN1, LAMC2, ANGPTL4, APOE	0.00111702				KEGG_PATHWAY_hsa05169:Epstein-Barr virus infection	RB1, MAP2K4, CDKN1A, STAT1, STAT3, NFKB1, ICAM1, IL6, CASP8, PIK3CA, AKT3, AKT1, MAP3K7	8.45999e-06	GOTERM_BP_DIRECT_GO:0007165_signal transduction	MAP2K4, NRP1, ECM1, IGFBP4, FST, TNFSF12, STAT3, PIK3CD, PIK3R2, FGF2, HIF1A, CLDN3, PLAU, AKT3, AKT1, PKN1, PLCG1, SH2B3	0.00158333
						GOTERM_MF_DIRECT_GO:0048407_platelet-derived growth factor binding	PDGFRB, COL3A1, COL5A1, PDGFA	0.00113399				GOTERM_BP_DIRECT_GO:0001938_positive regulation of endothelial cell proliferation	NRP1, ECM1, TNFSF12, AKT3, AGGF1, AKT1, ANG, SIRT1, FGF2	1.01673e-05	KEGG_PATHWAY_hsa04062:Chemokine signaling pathway	PIK3CA, AKT3, STAT3, PIK3CD, AKT1, PIK3R2, RHOA	0.00172015
						GOTERM_BP_DIRECT_GO:0030324_lung development	COL3A1, MMP14, NOTCH1, LOX, EPAS1, HEG1, FGFR2	0.00116564				KEGG_PATHWAY_hsa04370:VEGF signaling pathway	PIK3CA, MAPKAPK3, SRC, BAD, AKT3, MAPK1, AKT1, PLCG1	1.06774e-05	GOTERM_CC_DIRECT_GO:0009986_cell surface	NRP1, TGFB1, PLAU, WNT5A, ATPIF1, TIMP2, ADAM9, ITGA7, CD24, CLU, TLR4	0.00199655
						KEGG_PATHWAY_hsa04662:B cell receptor signaling pathway	VAV3, MAP2K1, PPP3R1, PIK3R2, KRAS, RAC1, NFKB1	0.00119772				GOTERM_BP_DIRECT_GO:0030154_cell differentiation	RB1, SRPK2, SMAD2, SMAD1, CLIC4, SRC, TNFSF12, FGF2, HSPG2, FSTL1, TGFBR2, RBL2, RBL1, ZEB1, ANPEP, SMOC1, PMP22, PTK2B, AKT1, TCF4, ITGB1BP1	1.17052e-05	INTERPRO_IPR011009:Protein kinase-like domain	ACVR1, SRPK2, MAP2K4, PIK3CA, AKT3, PIK3CD, AKT1, PKN1, MAP3K7, EPHB3, TGFBR2, MYLK	0.00228781
						KEGG_PATHWAY_hsa05167:Kaposi sarcoma-associated herpesvirus infection	C3, MAP2K4, MAP2K1, PPP3R1, STAT3, PIK3R2, KRAS, RAC1, NFKB1, ICAM1	0.00119772				KEGG_PATHWAY_hsa05131:Shigellosis	CXCL8, ROCK2, SRC, ILK, RHOA, NFKB1, C3, PIK3CA, AKT3, AKT1, MAPK1, PLCG1, MAP3K7, SKP1	1.1957e-05	KEGG_PATHWAY_hsa04910:Insulin signaling pathway	PIK3CA, BAD, AKT3, PIK3CD, AKT1, PIK3R2	0.0025881
						GOTERM_MF_DIRECT_GO:0001968_fibronectin binding	ITGB1, CCDC80, CTSL, HSD17B12, THBS1	0.00121489				KEGG_PATHWAY_hsa05219:Bladder cancer	RB1, CDKN1A, CXCL8, CDKN2A, SRC, ERBB2, MAPK1	1.43171e-05	GOTERM_BP_DIRECT_GO:0060389_pathway-restricted SMAD protein phosphorylation	ACVR1, TGFB2, TGFB1, TGFBR2	0.00275418
						KEGG_PATHWAY_hsa05210:Colorectal cancer	MAP2K1, TGFB1, SMAD3, PIK3R2, KRAS, RAC1, AREG	0.00150302				KEGG_PATHWAY_hsa05152:Tuberculosis	C3, CAMK2D, IL6, CASP8, STAT1, SRC, BAD, AKT3, MAPK1, AKT1, RHOA, NFKB1	1.53839e-05	GOTERM_CC_DIRECT_GO:0070062_extracellular exosome	COL18A1, ECM1, RNH1, C1S, LTBP4, CLU, MYLK, MMP24, RRAS, CDH2, PLAU, TIMP2, SPP1, TIMP1, ITGB6, TSPAN1, GPX1, WNT5A, PCOLCE, RHOA, SOD1, CLDN3, COL4A2, CDH11, ADAM9, ITGB1BP1	0.00277316
						GOTERM_BP_DIRECT_GO:0071356_cellular response to tumor necrosis factor	AKAP12, POSTN, CYP1B1, THBS1, CLDN1, CAMP, NFKB1, ICAM1	0.00154406				KEGG_PATHWAY_hsa05235:PD-L1 expression and PD-1 checkpoint pathway in cancer	PIK3CA, STAT1, AKT3, STAT3, PTEN, MAPK1, AKT1, PLCG1, NFKB1	1.69398e-05	GOTERM_BP_DIRECT_GO:0014066_regulation of phosphatidylinositol 3-kinase signaling	PPP1R16B, PIK3CA, PIK3CD, AKT1, PIK3R2, FGF2	0.00279546
						GOTERM_MF_DIRECT_GO:0050839_cell adhesion molecule binding	ITGB1, POSTN, CXADR, CDH1, CLDN7, TJP3	0.00183973				KEGG_PATHWAY_hsa04722:Neurotrophin signaling pathway	CAMK2D, PIK3CA, BAD, AKT3, MAPK1, AKT1, PLCG1, SH2B3, RHOA, NFKB1	1.86932e-05	KEGG_PATHWAY_hsa05203:Viral carcinogenesis	RB1, PIK3CA, BAD, STAT3, PIK3CD, PIK3R2, RHOA	0.00281171
						KEGG_PATHWAY_hsa04370:VEGF signaling pathway	MAP2K1, PPP3R1, HSPB1, PIK3R2, KRAS, RAC1	0.00184561				GOTERM_CC_DIRECT_GO:0016020_membrane	POPDC3, NRP1, CLIC4, CAMK2D, SPARC, LAMA1, LAMA3, TACSTD2, TNC, ILK, CIB1, LAMC1, CLU, ICAM1, RRAS, SV2B, PPP2R1A, AKT3, VHL, GTF2I, ACVR1, DST, ITGA3, TNFSF12, ITGA1, EIF2AK3, P3H1, EMP3, HSPG2, TOM1L1, ADAM17, PIK3CA, COL4A6, ADAM9, PLEKHO1, ITGB1BP1, PNPLA6, NF2, CD24, MET	2.68683e-05	KEGG_PATHWAY_hsa04914:Progesterone-mediated oocyte maturation	PIK3CA, AKT3, PIK3CD, AKT1, PIK3R2	0.00303978
						KEGG_PATHWAY_hsa05410:Hypertrophic cardiomyopathy	ITGB1, TGFB1, TPM2, ITGA1, DAG1, ITGA6, ITGA5	0.00184561				KEGG_PATHWAY_hsa05211:Renal cell carcinoma	CDKN1A, PIK3CA, BAD, AKT3, MAPK1, AKT1, VHL, MET	2.72463e-05	GOTERM_BP_DIRECT_GO:0006468_protein phosphorylation	ACVR1, SRPK2, TGFB2, TGFB1, PIK3CA, AKT3, PIK3CD, AKT1, PKN1, TGFBR2, MYLK	0.00363316
						GOTERM_MF_DIRECT_GO:0043394_proteoglycan binding	COL5A1, CTSL, FN1, THBS1	0.00189874				KEGG_PATHWAY_hsa04110:Cell cycle	RB1, SMAD2, RBL2, CDKN1A, TFDP1, RBL1, PTTG1, CDKN2A, SMC3, SKP1	2.86369e-05	KEGG_PATHWAY_hsa04390:Hippo signaling pathway	TGFB2, TGFB1, APC, WNT5A, TGFBR2, BMP5	0.00381857
						GOTERM_BP_DIRECT_GO:0035633_maintenance of permeability of blood-brain barrier	ITGB1, F11R, CLDN1, JAM2, TJP3	0.00199705				KEGG_PATHWAY_hsa04917:Prolactin signaling pathway	PIK3CA, STAT1, SRC, AKT3, STAT3, MAPK1, AKT1, NFKB1	2.86369e-05	KEGG_PATHWAY_hsa04932:Non-alcoholic fatty liver disease (NAFLD)	TGFB1, PIK3CA, AKT3, PIK3CD, AKT1, PIK3R2	0.00381857
						GOTERM_BP_DIRECT_GO:0035987_endodermal cell differentiation	MMP14, MAP2K1, COL7A1, FN1, ITGA5	0.00199705				KEGG_PATHWAY_hsa05171:Coronavirus disease - COVID-19	NRP1, CXCL8, C1S, STAT1, STAT3, NFKB1, C3, IL6, ADAM17, PIK3CA, MAPK1, PLCG1, MAP3K7	2.86369e-05	KEGG_PATHWAY_hsa04022:cGMP-PKG signaling pathway	KCNJ8, BAD, AKT3, AKT1, RHOA, MYLK	0.00463249
						GOTERM_CC_DIRECT_GO:0072562_blood microparticle	C3, TGFB1, C1S, SLC2A1, FN1, ANGPTL4, APOE	0.00238942				GOTERM_BP_DIRECT_GO:0030155_regulation of cell adhesion	CXCL8, PLAU, ROCK2, LAMA1, PPP2R1A, LAMA3, TNC, PTK2B	3.00011e-05	KEGG_PATHWAY_hsa04915:Estrogen signaling pathway	PIK3CA, AKT3, PIK3CD, AKT1, PIK3R2	0.00483656
						KEGG_PATHWAY_hsa05414:Dilated cardiomyopathy	ITGB1, TGFB1, TPM2, ITGA1, DAG1, ITGA6, ITGA5	0.00247703				KEGG_PATHWAY_hsa05146:Amoebiasis	COL1A1, IL6, CXCL8, PIK3CA, LAMA1, LAMA3, COL4A6, LAMC1, NFKB1	4.15508e-05	GOTERM_BP_DIRECT_GO:0003274_endocardial cushion fusion	ACVR1, TGFB2, TGFBR2	0.00540198
						GOTERM_BP_DIRECT_GO:0090557_establishment of endothelial intestinal barrier	F11R, CLDN1, TJP3, ICAM1	0.0025268				KEGG_PATHWAY_hsa04210:Apoptosis	CASP8, PIK3CA, CTSL, BAD, CTSK, AKT3, EIF2AK3, MAPK1, AKT1, NFKB1	4.92152e-05	BIOCARTA_h_alkPathway:ALK in cardiac myocytes	ACVR1, TGFB2, TGFB1, APC, MAP3K7, TGFBR2, BMP5	0.00580139
						KEGG_PATHWAY_hsa05166:Human T-cell leukemia virus 1 infection	MAP2K4, MAP2K1, PPP3R1, TGFB1, SMAD3, SLC2A1, PIK3R2, KRAS, NFKB1, ICAM1	0.00267751				GOTERM_CC_DIRECT_GO:0070062_extracellular exosome	CLIC4, ECM1, RNH1, SRC, LAMA3, CTNND1, TACSTD2, CIB1, LAMC1, FSTL1, CLU, ICAM1, C3, RRAS, PPP2R1A, PLAU, PDCD10, CTSL, ANPEP, SPP1, ITGB8, IGFBP7, TIMP1, PLS1, ITGA3, ITGA1, P3H1, DICER1, HSPG2, RHOA, SOD1, RBL2, TOM1L1, ADAM9, TGFBI, CD46	5.25715e-05	GOTERM_BP_DIRECT_GO:0008285_negative regulation of cell proliferation	RB1, COL18A1, TGFB2, TGFB1, APC, STAT3, TIMP2, ITGB1BP1, FGF2, BMP5	0.00608937
						GOTERM_BP_DIRECT_GO:0051092_positive regulation of NF-kappaB transcription factor activity	GREM1, TGFB1, CAV1, STAT3, KRAS, CD36, ICAM1, MTDH	0.00276056				GOTERM_BP_DIRECT_GO:0007507_heart development	ACVR1, POPDC3, CDKN1A, EDN1, SPARC, CASP8, ITGA3, HEG1, ERBB2, PTEN, BICC1, TGFBR2	5.64389e-05	GOTERM_BP_DIRECT_GO:0042542_response to hydrogen peroxide	GPX1, BAD, ADAM9, SIRT1, SOD1	0.00613444
						GOTERM_BP_DIRECT_GO:0032355_response to estradiol	PDGFRB, POSTN, TGFB1, STAT3, PDGFA, CYP1B1, AREG	0.00297788				GOTERM_BP_DIRECT_GO:0016477_cell migration	LAMA3, PTEN, LAMC1, RHOA, APC, PIK3CA, ITGB8, ADAM9, ITGB1BP1, ANG, PLCG1, CD24, MET	5.80301e-05	GOTERM_BP_DIRECT_GO:0043536_positive regulation of blood vessel endothelial cell migration	TGFB1, AKT1, PLCG1, FGF2	0.00613444
						GOTERM_BP_DIRECT_GO:0035313_wound healing, spreading of epidermal cells	ITGB1, ADAM17, COL5A1, ITGA5	0.00297788				KEGG_PATHWAY_hsa04140:Autophagy - animal	PIK3CA, RRAS, CTSL, BAD, AKT3, PTEN, EIF2AK3, MAPK1, AKT1, MAP3K7	6.44112e-05	KEGG_PATHWAY_hsa04725:Cholinergic synapse	PIK3CA, AKT3, PIK3CD, AKT1, PIK3R2	0.00724013
						KEGG_PATHWAY_hsa04360:Axon guidance	ITGB1, CAMK2D, PPP3R1, BMPR2, ROCK1, PIK3R2, KRAS, SEMA3E, RAC1	0.00301096				KEGG_PATHWAY_hsa04936:Alcoholic liver disease	C3, MAP2K4, IL6, CXCL8, CASP8, AKT3, AKT1, SIRT1, MAP3K7, NFKB1	6.6985e-05	GOTERM_BP_DIRECT_GO:0002576_platelet degranulation	TGFB2, ECM1, TGFB1, TIMP1, CLU, SOD1	0.00726419
						KEGG_PATHWAY_hsa04664:Fc epsilon RI signaling pathway	VAV3, MAP2K4, MAP2K1, PIK3R2, KRAS, RAC1	0.00301096				GOTERM_BP_DIRECT_GO:0048661_positive regulation of smooth muscle cell proliferation	IL6, EDN1, NR4A3, PIK3CA, STAT1, AKT1, FGF2, TGFBR2	6.74251e-05	GOTERM_BP_DIRECT_GO:0045944_positive regulation of transcription from RNA polymerase II promoter	RB1, ACVR1, IL11, TGFB1, WNT5A, STAT3, PIK3R2, FGF2, HIF1A, SIRT1, BMP5, AKT1, ITGB1BP1, TLR4, HOXA5	0.00752866
						KEGG_PATHWAY_hsa05146:Amoebiasis	COL3A1, TGFB1, FN1, HSPB1, PIK3R2, LAMC2, NFKB1	0.00301096				KEGG_PATHWAY_hsa04550:Signaling pathways regulating pluripotency of stem cells	SMAD2, ACVR1, SMAD1, APC, PIK3CA, AKT3, STAT3, MAPK1, AKT1, FGF2	6.96474e-05	GOTERM_BP_DIRECT_GO:0048015_phosphatidylinositol-mediated signaling	PIK3CA, PIK3CD, AKT1, PIK3R2, FGF2, RHOA	0.00752866
						KEGG_PATHWAY_hsa05221:Acute myeloid leukemia	MAP2K1, STAT3, PIK3R2, KRAS, NFKB1, RUNX1	0.00301096				GOTERM_BP_DIRECT_GO:0042060_wound healing	SMAD2, COL1A1, CDKN1A, SPARC, DST, ERBB2, TNC, FGF2, TGFBR2	7.24648e-05	GOTERM_MF_DIRECT_GO:0034714_type III transforming growth factor beta receptor binding	TGFB2, TGFB1, TGFBR2	0.00843195
						KEGG_PATHWAY_hsa05120:Epithelial cell signaling in Helicobacter pylori infection	MAP2K4, ADAM17, RAC1, F11R, NFKB1, JAM2	0.0033508				KEGG_PATHWAY_hsa04810:Regulation of actin cytoskeleton	APC, PIK3CA, RRAS, ROCK2, SRC, ITGA3, ITGA1, ITGB8, MAPK1, FGF2, RHOA, MYLK	7.46081e-05	KEGG_PATHWAY_hsa05321:Inflammatory bowel disease (IBD)	TGFB2, TGFB1, STAT3, TLR4	0.00986264
						GOTERM_CC_DIRECT_GO:0005887_integral component of plasma membrane	PDGFRB, NRP2, BMPR2, CXADR, CAV1, SLC2A1, LIFR, SEMA3E, CLDN1, ICAM1, MMP14, MUC1, ADAM17, GJA5, CD36, CD46, FGFR4, FGFR3, CD44, FGFR2, JAM2	0.00348766				KEGG_PATHWAY_hsa04360:Axon guidance	NRP1, CAMK2D, PIK3CA, RRAS, ROCK2, SRC, MAPK1, ILK, PLCG1, MET, RHOA	8.05406e-05	GOTERM_BP_DIRECT_GO:0007507_heart development	ACVR1, TGFB2, TGFB1, KCNJ8, HEG1, BICC1, TGFBR2	0.0109214
						KEGG_PATHWAY_hsa05218:Melanoma	PDGFRB, MAP2K1, CDH1, PDGFA, PIK3R2, KRAS	0.00371522				KEGG_PATHWAY_hsa04024:cAMP signaling pathway	CAMK2D, EDN1, PIK3CA, RRAS, NPR1, ROCK2, BAD, AKT3, MAPK1, AKT1, RHOA, NFKB1	8.12294e-05	GOTERM_BP_DIRECT_GO:0009611_response to wounding	MAP2K4, NRP1, TGFB2, TGFB1, VASH1	0.0109834
						GOTERM_CC_DIRECT_GO:0005796_Golgi lumen	MMP14, MUC1, TGFB1, LUM, DAG1, PDGFA	0.00413365				KEGG_PATHWAY_hsa05224:Breast cancer	RB1, CDKN1A, APC, PIK3CA, ERBB2, AKT3, PTEN, MAPK1, AKT1, FGF2	8.12294e-05	GOTERM_BP_DIRECT_GO:1905007_positive regulation of epithelial to mesenchymal transition involved in endocardial cushion formation	ACVR1, TGFB2, TGFBR2	0.0111881
						KEGG_PATHWAY_hsa05214:Glioma	PDGFRB, CAMK2D, MAP2K1, PDGFA, PIK3R2, KRAS	0.00436079				KEGG_PATHWAY_hsa04071:Sphingolipid signaling pathway	PIK3CA, ROCK2, PPP2R1A, AKT3, PTEN, MAPK1, AKT1, RHOA, NFKB1	0.000109021	KEGG_PATHWAY_hsa05140:Leishmaniasis	TGFB2, TGFB1, MAP3K7, TLR4	0.0130782
						KEGG_PATHWAY_hsa05131:Shigellosis	ITGB1, C3, ROCK1, PIK3R2, RAC1, ITGA5, FOXO4, CD44, NFKB1, HK2	0.00463789				GOTERM_CC_DIRECT_GO:0005667_transcription factor complex	RB1, SMAD2, RBL2, NFAT5, SMAD1, TFDP1, RBL1, NR4A3, KDM1A, STAT3, TCF4	0.000112553	KEGG_PATHWAY_hsa05206:MicroRNAs in cancer	TGFB2, APC, PLAU, STAT3, PLCG1, SIRT1, RHOA	0.0138415
						GOTERM_BP_DIRECT_GO:0008285_negative regulation of cell proliferation	MAP2K1, TGFB1, NOTCH1, SMAD3, ADAMTS1, STAT3, ITGA1, PMP22, P3H2, CYP1B1, FOXO4, THBS1	0.00488055				GOTERM_CC_DIRECT_GO:0032587_ruffle membrane	ADAM17, APC, SRC, CIB1, PLEKHO1, NF2, PLCG1, RHOA	0.000112553	GOTERM_BP_DIRECT_GO:0001569_patterning of blood vessels	ACVR1, NRP1, SEMA3E, TGFBR2	0.0138663
						KEGG_PATHWAY_hsa04514:Cell adhesion molecules	ITGB1, CDH1, CLDN7, ITGA6, F11R, CLDN1, JAM2, ICAM1	0.0049002				GOTERM_CC_DIRECT_GO:0048471_perinuclear region of cytoplasm	CDKN1A, CLIC4, STAT1, SRC, ITGA3, TNFSF12, EIF2AK3, PTPRM, CIB1, DICER1, CLU, APC, PIK3CA, ERBB2, SPP1, AGGF1, PTK2B, ITGB1BP1, NF2	0.000112553	GOTERM_BP_DIRECT_GO:0030198_extracellular matrix organization	COL18A1, COL4A2, COL7A1, SPP1, ITGA7, ITGB6, FGF2	0.0138663
						KEGG_PATHWAY_hsa05160:Hepatitis C	PPP2CB, MAP2K1, CLDN7, STAT3, PIK3R2, KRAS, CLDN1, NFKB1	0.0049002				GOTERM_BP_DIRECT_GO:0007568_aging	GPX1, IL15, STAT3, PTEN, TIMP2, MAPK1, AKT1, TIMP1, FGF2, SOD1, TGFBR2	0.000123795	GOTERM_BP_DIRECT_GO:0033138_positive regulation of peptidyl-serine phosphorylation	IL11, TGFB1, PIK3CA, WNT5A, AKT1	0.0140615
						KEGG_PATHWAY_hsa05415:Diabetic cardiomyopathy	COL3A1, CAMK2D, TGFB1, SMAD3, SLC2A1, PIK3R2, CD36, RAC1, NFKB1	0.00490667				GOTERM_BP_DIRECT_GO:0009410_response to xenobiotic stimulus	COL1A1, ADAM17, GPX1, STAT1, SRC, ITGA3, BAD, PTPRM, PTK2B, RHOA, SOD1, TGFBR2	0.000123795	GOTERM_BP_DIRECT_GO:0071260_cellular response to mechanical stimulus	MAP2K4, TGFB1, BAD, AKT1, TLR4	0.0143198
						KEGG_PATHWAY_hsa04071:Sphingolipid signaling pathway	PPP2CB, MAP2K1, ROCK1, PIK3R2, KRAS, RAC1, NFKB1	0.00549334				KEGG_PATHWAY_hsa04014:Ras signaling pathway	PIK3CA, RRAS, BAD, AKT3, PLA2G3, MAPK1, AKT1, PLCG1, FGF2, MET, RHOA, NFKB1	0.000136216	GOTERM_CC_DIRECT_GO:0005886_plasma membrane	NRP1, BNC2, PIK3CD, ADD1, RRAS, CDH2, PLAU, AKT3, AKT1, PLCG1, ITGB6, MAP3K7, TSPAN1, EPHB3, PPP1R16B, TGFB1, KCNJ8, MCAM, TNFSF12, WNT5A, STAT3, RHOA, TGFBR2, SOD1, APC, PIK3CA, CDH11, ITGA7, ITGB1BP1, PKN1, TLR4	0.0153316
						KEGG_PATHWAY_hsa05161:Hepatitis B	MAP2K4, MAP2K1, TGFB1, SMAD3, STAT3, PIK3R2, KRAS, NFKB1	0.00549913				KEGG_PATHWAY_hsa04611:Platelet activation	COL1A1, PIK3CA, ROCK2, SRC, AKT3, MAPK1, AKT1, RHOA, MYLK	0.00014155	KEGG_PATHWAY_hsa05100:Bacterial invasion of epithelial cells	PIK3CA, PIK3CD, PIK3R2, RHOA	0.0168279
						GOTERM_CC_DIRECT_GO:0008305_integrin complex	ITGB1, ITGA1, ITGA6, ITGA5	0.00574434				GOTERM_BP_DIRECT_GO:0043406_positive regulation of MAP kinase activity	EDN1, PDCD10, SRC, ERBB2, ADAM9, ILK, CD24, FGF2	0.000142322	KEGG_PATHWAY_hsa05410:Hypertrophic cardiomyopathy (HCM)	TGFB2, TGFB1, ITGA7, ITGB6	0.0168279
						GOTERM_CC_DIRECT_GO:0031410_cytoplasmic vesicle	PDGFRB, MMP14, ADAMTS1, CAV1, RAC1, ITGA5, F11R, FGFR3, FGFR2	0.00574434				GOTERM_MF_DIRECT_GO:0008022_protein C-terminus binding	ECM1, DST, SRC, LAMA1, ERBB2, PTK2B, CIB1, TCF4, SIRT1, MPDZ, HSPG2	0.000142393	GOTERM_BP_DIRECT_GO:0060021_palate development	TGFB2, BNC2, WNT5A, EPHB3, TGFBR2	0.0179474
						GOTERM_CC_DIRECT_GO:0031093_platelet alpha granule lumen	TGFB1, FN1, PDGFA, ALDOA, THBS1	0.00590778				GOTERM_MF_DIRECT_GO:0008134_transcription factor binding	RB1, SMAD2, NFAT5, TFDP1, RBL1, KDM1A, CDKN2A, STAT3, VHL, SIRT1, ADD1	0.000142393	GOTERM_BP_DIRECT_GO:0043065_positive regulation of apoptotic process	TGFB1, APC, BAD, AKT1, SIRT1, CLU, HOXA5, SOD1	0.018442
						KEGG_PATHWAY_hsa04012:ErbB signaling pathway	MAP2K4, CAMK2D, MAP2K1, PIK3R2, KRAS, AREG	0.0065236				GOTERM_CC_DIRECT_GO:0009986_cell surface	NRP1, CLIC4, SPARC, IL15, ITGA3, ITGA1, CLU, ICAM1, C3, ADAM17, PLAU, TIMP2, ITGB8, ADAM9, CD24, CD46, MET	0.000160014	GOTERM_BP_DIRECT_GO:0010634_positive regulation of epithelial cell migration	TGFB2, PLCG1, HIF1A, TGFBR2	0.018716
						KEGG_PATHWAY_hsa04650:Natural killer cell mediated cytotoxicity	VAV3, MAP2K1, PPP3R1, PIK3R2, KRAS, RAC1, ICAM1	0.00689761				KEGG_PATHWAY_hsa04380:Osteoclast differentiation	PIK3CA, STAT1, CTSK, AKT3, MAPK1, AKT1, MAP3K7, NFKB1, TGFBR2	0.000174287	GOTERM_BP_DIRECT_GO:0042493_response to drug	COL18A1, TGFB2, TGFB1, BAD, STAT3, TIMP2, SOD1, TGFBR2	0.018716
						GOTERM_CC_DIRECT_GO:0005902_microvillus	CLIC4, TGFB1, ANGPT1, PDGFA, CD44	0.00715339				KEGG_PATHWAY_hsa05221:Acute myeloid leukemia	PIK3CA, BAD, AKT3, STAT3, MAPK1, AKT1, NFKB1	0.00017449	GOTERM_BP_DIRECT_GO:0001837_epithelial to mesenchymal transition	TGFB2, TGFB1, WNT5A, HIF1A	0.0189947
						GOTERM_CC_DIRECT_GO:0005911_cell-cell junction	ADAM17, CLIC4, CXADR, HEG1, ITGA5, F11R, FGFR4	0.00715339				GOTERM_BP_DIRECT_GO:0001503_ossification	COL1A1, ECM1, SPARC, COL5A2, SPP1, EIF2AK3, DDR2, BMP5	0.00020661	GOTERM_BP_DIRECT_GO:0042060_wound healing	TGFB2, WNT5A, TIMP1, FGF2, TGFBR2	0.0189947
						GOTERM_CC_DIRECT_GO:0016020_membrane	ITGB1, CLIC4, CAMK2D, NRP2, AHNAK, SLC2A1, PDGFA, LAMC2, ENO3, HK2, HSP90B1, ICAM1, LDHA, SV2B, CDH1, DAG1, APOE, CD36, RAC1, PDGFRB, CAV1, ITGA1, ADAM17, SPINT1, KRAS, ALDOA, FGFR2, SERINC5	0.00715339				KEGG_PATHWAY_hsa05120:Epithelial cell signaling in Helicobacter pylori infection	MAP2K4, ADAM17, CXCL8, SRC, PLCG1, MET, NFKB1	0.000216674	KEGG_PATHWAY_hsa05414:Dilated cardiomyopathy	TGFB2, TGFB1, ITGA7, ITGB6	0.0204745
						KEGG_PATHWAY_hsa04926:Relaxin signaling pathway	MAP2K4, COL3A1, MAP2K1, TGFB1, PIK3R2, KRAS, NFKB1	0.00751855				KEGG_PATHWAY_hsa05230:Central carbon metabolism in cancer	PIK3CA, ERBB2, AKT3, PTEN, MAPK1, AKT1, MET	0.000216674	BIOCARTA_h_tgfbPathway:TGF beta signaling pathway	TGFB2, TGFB1, APC, MAP3K7, TGFBR2	0.0223963
						KEGG_PATHWAY_hsa05235:PD-L1 expression and PD-1 checkpoint pathway in cancer	MAP2K1, PPP3R1, STAT3, PIK3R2, KRAS, NFKB1	0.00751855				KEGG_PATHWAY_hsa04015:Rap1 signaling pathway	PIK3CA, RRAS, SRC, AKT3, CTNND1, MAPK1, AKT1, PLCG1, FGF2, MET, RHOA	0.000228566	KEGG_PATHWAY_hsa04064:NF-kappa B signaling pathway	PLAU, PLCG1, MAP3K7, TLR4	0.0224487
						GOTERM_BP_DIRECT_GO:0001837_epithelial to mesenchymal transition	PPP3R1, TGFB1, NOTCH1, ROCK1, FGFR2	0.00778712				KEGG_PATHWAY_hsa05164:Influenza A	IL6, CXCL8, CASP8, PIK3CA, STAT1, AKT3, MAPK1, AKT1, NFKB1, ICAM1	0.000228566	GOTERM_CC_DIRECT_GO:0005942_phosphatidylinositol 3-kinase complex	PIK3CA, PIK3CD, PIK3R2	0.0225985
						GOTERM_BP_DIRECT_GO:0071711_basement membrane organization	ITGB1, COL3A1, CAV1, DAG1	0.00778712				KEGG_PATHWAY_hsa05170:Human immunodeficiency virus 1 infection	CASP8, PIK3CA, BAD, AKT3, PTK2B, MAPK1, AKT1, PLCG1, MAP3K7, NFKB1, SKP1	0.000241121	GOTERM_CC_DIRECT_GO:0031093_platelet alpha granule lumen	TGFB2, TGFB1, TIMP1, CLU	0.0225985
						GOTERM_MF_DIRECT_GO:0005007_fibroblast growth factor-activated receptor activity	FGFR4, FGFR3, FGFR2	0.0078097				GOTERM_BP_DIRECT_GO:0051726_regulation of cell cycle	RB1, CDKN1A, CXCL8, CDKN2A, STAT3, PTEN, ILK, FGF2, RBL2, RBL1, TFDP1, APC, NF2	0.000242896	KEGG_PATHWAY_hsa05323:Rheumatoid arthritis	IL11, TGFB2, TGFB1, TLR4	0.0231291
						GOTERM_MF_DIRECT_GO:0017134_fibroblast growth factor binding	FGFR4, THBS1, FGFR3, FGFR2	0.0078097				GOTERM_BP_DIRECT_GO:2000134_negative regulation of G1/S transition of mitotic cell cycle	RB1, ACVR1, RBL2, CDKN1A, RBL1, APC, PTEN	0.000266321	KEGG_PATHWAY_hsa04060:Cytokine-cytokine receptor interaction	ACVR1, IL11, TGFB2, TGFB1, TNFSF12, TGFBR2	0.0262582
						KEGG_PATHWAY_hsa04068:FoxO signaling pathway	MAP2K1, TGFB1, SMAD3, STAT3, PIK3R2, KRAS, FOXO4	0.00790727				KEGG_PATHWAY_hsa04660:T cell receptor signaling pathway	PIK3CA, AKT3, MAPK1, AKT1, PLCG1, MAP3K7, RHOA, NFKB1	0.000268254	KEGG_PATHWAY_hsa04960:Aldosterone-regulated sodium reabsorption	PIK3CA, PIK3CD, PIK3R2	0.0299881
						GOTERM_BP_DIRECT_GO:0006954_inflammatory response	C3, HDAC5, TGFB1, IGFBP4, STAT3, PLA2G2A, RAC1, F11R, THBS1, CD44, NFKB1	0.00834252				GOTERM_BP_DIRECT_GO:0043542_endothelial cell migration	NRP1, PIK3CA, TNFSF12, PTEN, FSTL1, RHOA	0.000290559	KEGG_PATHWAY_hsa04070:Phosphatidylinositol signaling system	PIK3CA, PIK3CD, PIK3R2, PLCG1	0.0305501
						KEGG_PATHWAY_hsa05222:Small cell lung cancer	ITGB1, FN1, PIK3R2, ITGA6, LAMC2, NFKB1	0.00836182				KEGG_PATHWAY_hsa05133:Pertussis	C3, IL6, CXCL8, C1S, MAPK1, RHOA, NFKB1	0.000319295	KEGG_PATHWAY_hsa04750:Inflammatory mediator regulation of TRP channels	PIK3CA, PIK3CD, PIK3R2, PLCG1	0.0305501
						GOTERM_BP_DIRECT_GO:2000811_negative regulation of anoikis	ITGB1, NOTCH1, CAV1, ITGA5	0.00852231				KEGG_PATHWAY_hsa04659:Th17 cell differentiation	SMAD2, IL6, STAT1, STAT3, MAPK1, PLCG1, NFKB1, TGFBR2	0.000330191	GOTERM_BP_DIRECT_GO:0051146_striated muscle cell differentiation	RB1, CDH2, AKT1	0.0335335
						GOTERM_BP_DIRECT_GO:0016477_cell migration	VAV3, PDGFRB, ITGB1, TGFB1, COL5A1, RAC1, FGFR4, THBS1, CD44	0.00919873				GOTERM_BP_DIRECT_GO:0035556_intracellular signal transduction	SRPK2, SMAD2, EDN1, CXCL8, NPR1, SRC, MAPKAPK3, ERBB2, AKT3, AKT1, MAPK1, ITGB1BP1, PKN1, PLCG1, SH2B3	0.00033436	GOTERM_BP_DIRECT_GO:0097191_extrinsic apoptotic signaling pathway	TGFB2, TGFB1, BAD, TNFSF12	0.0335335
						GOTERM_BP_DIRECT_GO:0043536_positive regulation of blood vessel endothelial cell migration	ADAM17, TGFB1, ANGPT1, HSPB1, THBS1	0.00971082				KEGG_PATHWAY_hsa05208:Chemical carcinogenesis - reactive oxygen species	MAP2K4, PIK3CA, SRC, BAD, AKT3, PTEN, MAPK1, AKT1, MET, NFKB1, SOD1	0.000344815	GOTERM_BP_DIRECT_GO:0003181_atrioventricular valve morphogenesis	ACVR1, TGFB2, TGFBR2	0.0392171
						GOTERM_CC_DIRECT_GO:0009897_external side of plasma membrane	ITGB1, HEG1, ITGA1, DAG1, ITGA6, LIFR, CD36, ITGA5, THBS1, ICAM1	0.00983181				GOTERM_BP_DIRECT_GO:0045471_response to ethanol	SPARC, CASP8, BAD, STAT3, TNC, PTK2B, RHOA, ICAM1, SOD1	0.000353718	GOTERM_BP_DIRECT_GO:0000186_activation of MAPKK activity	ADAM9, PLCG1, MAP3K7, FGF2	0.0400506
						KEGG_PATHWAY_hsa05416:Viral myocarditis	CXADR, CAV1, DAG1, RAC1, ICAM1	0.0103257				GOTERM_BP_DIRECT_GO:0045765_regulation of angiogenesis	IL6, RNH1, PDCD10, ERBB2, PTK2B, FGF2	0.000353718	GOTERM_BP_DIRECT_GO:0010595_positive regulation of endothelial cell migration	NRP1, WNT5A, ITGB1BP1, FGF2	0.0400506
						GOTERM_BP_DIRECT_GO:0001934_positive regulation of protein phosphorylation	C3, MAP2K4, ADAM17, TGFB1, ANGPT1, KRAS, RAC1, CAMP	0.0105601				GOTERM_BP_DIRECT_GO:0009612_response to mechanical stimulus	COL1A1, STAT1, SRC, TNC, PTK2B, RHOA, TGFBR2	0.000370134	GOTERM_BP_DIRECT_GO:0010628_positive regulation of gene expression	SRPK2, TGFB2, TGFB1, STAT3, PIK3CD, HIF1A, TLR4	0.0400506
						GOTERM_BP_DIRECT_GO:0031589_cell-substrate adhesion	ITGB1, ANGPT1, ITGA6, ITGA5	0.0105601				KEGG_PATHWAY_hsa04072:Phospholipase D signaling pathway	CXCL8, PIK3CA, RRAS, AKT3, PTK2B, MAPK1, AKT1, PLCG1, RHOA	0.000408504	GOTERM_MF_DIRECT_GO:0008083_growth factor activity	IL11, TGFB2, TGFB1, TIMP1, FGF2, BMP5	0.0403136
						GOTERM_BP_DIRECT_GO:0050731_positive regulation of peptidyl-tyrosine phosphorylation	TGFB1, ANGPT1, CD36, ITGA5, CD44, ICAM1	0.0105601				GOTERM_CC_DIRECT_GO:0005737_cytoplasm	CLIC4, SPARC, RNH1, CTNND1, PTEN, PTPRM, CIB1, CLU, FGF2, MYLK, SYNE1, CASP8, PTTG1, PPP2R1A, ANPEP, AKT3, SACS, AKT1, GTF2I, SKP1, PLS1, EDN1, GPX1, DST, IL15, CEP295, P3H1, DICER1, SIRT1, TOM1L1, ADAM17, TFDP1, PIK3CA, MAPKAPK3, ITGB1BP1, PLEKHO1, CAMK2D, ROCK2, SRC, ADD1, PDCD10, PTK2B, MAPK1, PLCG1, MPDZ, SRPK2, SMAD2, SMAD1, SMURF2, CDKN2A, STAT1, STAT3, EIF2AK3, HIPK1, NFKB1, BICC1, SOD1, C…	0.000456544	GOTERM_MF_DIRECT_GO:0016303_1-phosphatidylinositol-3-kinase activity	PIK3CA, PIK3CD, PIK3R2, FGF2	0.0403136
						KEGG_PATHWAY_hsa05231:Choline metabolism in cancer	PDGFRB, MAP2K1, PDGFA, PIK3R2, KRAS, RAC1	0.0105815				GOTERM_CC_DIRECT_GO:0032991_macromolecular complex	SMAD2, SMAD1, CDKN1A, KDM1A, CDKN2A, STAT1, ZFYVE9, P3H1, ILK, CLU, SIRT1, SOD1, C3, CASP8, AKT1, MAPK1, PKN1	0.000456544	GOTERM_BP_DIRECT_GO:0051781_positive regulation of cell division	TGFB2, TGFB1, ITGB1BP1, FGF2	0.0409195
						GOTERM_BP_DIRECT_GO:0045668_negative regulation of osteoblast differentiation	GREM1, NOTCH1, SMAD3, TWIST2, AREG	0.0110713				KEGG_PATHWAY_hsa05202:Transcriptional misregulation in cancer	SMAD1, IL6, CDKN1A, ZEB1, CXCL8, NR4A3, PLAU, MET, NFKB1, TGFBR2	0.000513831	GOTERM_BP_DIRECT_GO:0010862_positive regulation of pathway-restricted SMAD protein phosphorylation	ACVR1, TGFB2, TGFB1, BMP5	0.0424704
						KEGG_PATHWAY_hsa04062:Chemokine signaling pathway	VAV3, MAP2K1, ROCK1, STAT3, PIK3R2, KRAS, RAC1, NFKB1	0.0119427				GOTERM_BP_DIRECT_GO:0033627_cell adhesion mediated by integrin	ADAM17, ITGA3, ITGA1, ITGB8, ADAM9, ICAM1	0.000552876	GOTERM_BP_DIRECT_GO:0000187_activation of MAPK activity	WNT5A, MAP3K7, FGF2, TLR4, SOD1	0.0430441
						KEGG_PATHWAY_hsa05142:Chagas disease	C3, MAP2K4, PPP2CB, TGFB1, PIK3R2, NFKB1	0.0121123				GOTERM_BP_DIRECT_GO:0071356_cellular response to tumor necrosis factor	COL1A1, EDN1, CXCL8, MAPK1, AKT1, CIB1, SIRT1, NFKB1, ICAM1	0.000552876	GOTERM_BP_DIRECT_GO:0036092_phosphatidylinositol-3-phosphate biosynthetic process	PIK3CA, PIK3CD, PIK3R2, FGF2	0.0430441
						GOTERM_MF_DIRECT_GO:0004713_protein tyrosine kinase activity	PDGFRB, MAP2K4, MAP2K1, FGFR4, FGFR3, FGFR2	0.0123232				KEGG_PATHWAY_hsa04935:Growth hormone synthesis, secretion and action	MAP2K4, PIK3CA, STAT1, AKT3, STAT3, MAPK1, AKT1, PLCG1	0.000567837	KEGG_PATHWAY_hsa04930:Type II diabetes mellitus	PIK3CA, PIK3CD, PIK3R2	0.043884
						GOTERM_MF_DIRECT_GO:0004714_transmembrane receptor protein tyrosine kinase activity	PDGFRB, MAP2K4, MAP2K1, FGFR4, FGFR3, FGFR2	0.0123232				KEGG_PATHWAY_hsa05130:Pathogenic Escherichia coli infection	IL6, CXCL8, CASP8, WIPF1, ROCK2, SRC, MAPK1, MAP3K7, RHOA, NFKB1	0.000582481	GOTERM_MF_DIRECT_GO:0005178_integrin binding	TIMP2, LTBP4, ADAM9, ITGB1BP1, ITGB6	0.045436
						GOTERM_MF_DIRECT_GO:0019899_enzyme binding	PDGFRB, TGFB1, NOTCH1, SMAD3, CAV1, FN1, RAC1, APOE, FOXO4, NFKB1	0.0123232				KEGG_PATHWAY_hsa04919:Thyroid hormone signaling pathway	PIK3CA, STAT1, SRC, BAD, AKT3, MAPK1, AKT1, PLCG1	0.000613048	GOTERM_BP_DIRECT_GO:0060644_mammary gland epithelial cell differentiation	AKT1, FGF2, HOXA5	0.045462
						GOTERM_MF_DIRECT_GO:0045296_cadherin binding	ITGB1, LDHA, BMPR2, AHNAK, CDH1, ITGA6, F11R, ALDOA, CD46	0.0123232				GOTERM_BP_DIRECT_GO:0006469_negative regulation of protein kinase activity	RB1, CDKN2A, ILK, AKT1, ITGB1BP1, PKN1, NF2	0.000665593	KEGG_PATHWAY_hsa05144:Malaria	TGFB2, TGFB1, TLR4	0.0455518
						GOTERM_BP_DIRECT_GO:0071407_cellular response to organic cyclic compound	TGFB1, LGALS1, STAT3, CYP1B1, ITGA6	0.0124931				GOTERM_BP_DIRECT_GO:0018107_peptidyl-threonine phosphorylation	ACVR1, CAMK2D, ROCK2, MAPK1, AKT1, HIPK1, TGFBR2	0.000665593	GOTERM_BP_DIRECT_GO:0006954_inflammatory response	ECM1, TGFB1, IGFBP4, SPP1, PIK3CD, AKT1, ITGB6, TLR4	0.047219
						GOTERM_BP_DIRECT_GO:0007044_cell-substrate junction assembly	FN1, ITGA6, ITGA5	0.0128405				KEGG_PATHWAY_hsa04010:MAPK signaling pathway	MAP2K4, MAPKAPK3, RRAS, ERBB2, AKT3, MAPK1, AKT1, MAP3K7, FGF2, MET, NFKB1, TGFBR2	0.000745171	GOTERM_BP_DIRECT_GO:0010001_glial cell differentiation	MMP24, CDH2, FGF2	0.0485666
						GOTERM_BP_DIRECT_GO:0016202_regulation of striated muscle tissue development	TGFB1, SMAD3, LOX	0.0128405				KEGG_PATHWAY_hsa04022:cGMP-PKG signaling pathway	NPR1, ROCK2, BAD, AKT3, MAPK1, AKT1, RHOA, GTF2I, MYLK	0.000849841	GOTERM_BP_DIRECT_GO:0043537_negative regulation of blood vessel endothelial cell migration	TGFB1, VASH1, FGF2	0.0485666
						KEGG_PATHWAY_hsa04660:T cell receptor signaling pathway	VAV3, MAP2K1, PPP3R1, PIK3R2, KRAS, NFKB1	0.0129255				GOTERM_CC_DIRECT_GO:0005911_cell-cell junction	ADAM17, CLIC4, LAMA1, HEG1, CTNND1, PTPRM, ILK, AKT1, PLCG1	0.000858823	GOTERM_BP_DIRECT_GO:1902176_negative regulation of oxidative stress-induced intrinsic apoptotic signaling pathway	GPX1, AKT1, SIRT1	0.0485666
						KEGG_PATHWAY_hsa05226:Gastric cancer	MAP2K1, TGFB1, SMAD3, CDH1, PIK3R2, KRAS, FGFR2	0.0131289				GOTERM_BP_DIRECT_GO:0045944_positive regulation of transcription from RNA polymerase II promoter	RB1, SMAD2, ACVR1, NFAT5, SMAD1, EDN1, KDM1A, CDKN2A, STAT1, STAT3, VEZF1, FGF2, SIRT1, NFKB1, BMP5, IL6, NR4A3, TFDP1, ZEB1, AKT1, TCF4, ITGB1BP1, MET, GTF2I	0.000910844
						GOTERM_CC_DIRECT_GO:0005794_Golgi apparatus	PDGFRB, HDAC5, MAP2K1, SLC35A3, CAV1, P3H2, CDH1, CTSL, CD36, APOE, ITGA5, FGFR4, FGFR3, CD44, FGFR2, SERINC5	0.0133029				KEGG_PATHWAY_hsa05207:Chemical carcinogenesis - receptor activation	RB1, PIK3CA, SRC, BAD, AKT3, STAT3, MAPK1, AKT1, FGF2, NFKB1	0.000942203
						GOTERM_BP_DIRECT_GO:0014911_positive regulation of smooth muscle cell migration	PDGFRB, POSTN, CYP1B1, FOXO4	0.0137891				KEGG_PATHWAY_hsa04270:Vascular smooth muscle contraction	EDN1, CALD1, NPR1, ROCK2, PLA2G3, MAPK1, RHOA, MYLK	0.00107387
						KEGG_PATHWAY_hsa04145:Phagosome	ITGB1, C3, CTSL, CD36, RAC1, ITGA5, THBS1	0.0142049				GOTERM_BP_DIRECT_GO:0001934_positive regulation of protein phosphorylation	C3, MAP2K4, ADAM17, ROCK2, ERBB2, ILK, AKT1, CIB1, SIRT1, FGF2	0.00110864
						KEGG_PATHWAY_hsa04659:Th17 cell differentiation	PPP3R1, TGFB1, SMAD3, STAT3, NFKB1, RUNX1	0.0142049				KEGG_PATHWAY_hsa04664:Fc epsilon RI signaling pathway	MAP2K4, PIK3CA, AKT3, MAPK1, AKT1, PLCG1	0.00126471
						KEGG_PATHWAY_hsa05169:Epstein-Barr virus infection	MAP2K4, STAT3, PIK3R2, VIM, RAC1, CD44, NFKB1, ICAM1	0.0142049				GOTERM_BP_DIRECT_GO:0042127_regulation of cell proliferation	PLAU, STAT1, STAT3, TNC, PTK2B, CIB1, SIRT1, CLU, TGFBR2	0.00128762
						KEGG_PATHWAY_hsa04218:Cellular senescence	MAP2K1, PPP3R1, TGFB1, SMAD3, PIK3R2, KRAS, NFKB1	0.0151293				GOTERM_BP_DIRECT_GO:0007173_epidermal growth factor receptor signaling pathway	ADAM17, PIK3CA, SRC, PTK2B, AKT1, PLCG1	0.00130311
						KEGG_PATHWAY_hsa04917:Prolactin signaling pathway	MAP2K1, STAT3, PIK3R2, KRAS, NFKB1	0.0151293				GOTERM_BP_DIRECT_GO:0043536_positive regulation of blood vessel endothelial cell migration	ADAM17, AKT3, AKT1, PLCG1, SIRT1, FGF2	0.00140601
						GOTERM_BP_DIRECT_GO:0017015_regulation of transforming growth factor beta receptor signaling pathway	TGFB1, SMAD3, SMURF2, LOX	0.015283				KEGG_PATHWAY_hsa04621:NOD-like receptor signaling pathway	IL6, CXCL8, CASP8, STAT1, MAPK1, PKN1, MAP3K7, RHOA, NFKB1	0.00152035
						KEGG_PATHWAY_hsa04668:TNF signaling pathway	MAP2K4, MMP14, MAP2K1, PIK3R2, NFKB1, ICAM1	0.015516				KEGG_PATHWAY_hsa04931:Insulin resistance	IL6, PIK3CA, AKT3, STAT3, PTEN, AKT1, NFKB1	0.00174712
						KEGG_PATHWAY_hsa05145:Toxoplasmosis	ITGB1, TGFB1, STAT3, ITGA6, LAMC2, NFKB1	0.015516				GOTERM_BP_DIRECT_GO:0071260_cellular response to mechanical stimulus	COL1A1, MAP2K4, CASP8, BAD, AKT1, FGF2, NFKB1	0.00180189
						GOTERM_BP_DIRECT_GO:0046716_muscle cell cellular homeostasis	TGFB1, LOX, CAV1, ALDOA	0.0168033				GOTERM_BP_DIRECT_GO:1905564_positive regulation of vascular endothelial cell proliferation	ADAM17, AKT3, STAT3, PLCG1, FGF2	0.00180189
						GOTERM_BP_DIRECT_GO:0090263_positive regulation of canonical Wnt signaling pathway	TGFB1, SMAD3, SMURF2, CAV1, NFKB1, FGFR2	0.0168033				KEGG_PATHWAY_hsa04613:Neutrophil extracellular trap formation	C3, PIK3CA, SRC, AKT3, MAPK1, AKT1, PLCG1, MAP3K7, NFKB1	0.0018432
						GOTERM_MF_DIRECT_GO:0061629_RNA polymerase II sequence-specific DNA binding transcription factor binding	HDAC5, MTA1, SMAD3, EPAS1, STAT3, HSPB1, MTDH	0.0168217				GOTERM_BP_DIRECT_GO:0031214_biomineral tissue development	SRGN, ECM1, SPP1, ITGB1BP1, DDR2	0.00204203
						GOTERM_CC_DIRECT_GO:0016323_basolateral plasma membrane	CXADR, CAV1, CLDN7, SLC2A1, DAG1, CLDN1, CD44	0.0189484				GOTERM_BP_DIRECT_GO:0043434_response to peptide hormone	COL1A1, SPARC, NR4A3, STAT1, STAT3, TIMP1	0.00223945
						GOTERM_MF_DIRECT_GO:0005154_epidermal growth factor receptor binding	VAV3, AGR2, ITGA5, AREG	0.0192486				KEGG_PATHWAY_hsa04670:Leukocyte transendothelial migration	PIK3CA, ROCK2, CTNND1, PTK2B, PLCG1, RHOA, ICAM1	0.00230011
						KEGG_PATHWAY_hsa05133:Pertussis	ITGB1, C3, C1S, ITGA5, NFKB1	0.0192624				KEGG_PATHWAY_hsa04921:Oxytocin signaling pathway	CAMK2D, CDKN1A, NPR1, ROCK2, SRC, MAPK1, RHOA, MYLK	0.00231766
						KEGG_PATHWAY_hsa04722:Neurotrophin signaling pathway	CAMK2D, MAP2K1, PIK3R2, KRAS, RAC1, NFKB1	0.019332				KEGG_PATHWAY_hsa04932:Non-alcoholic fatty liver disease	IL6, CXCL8, CASP8, PIK3CA, AKT3, EIF2AK3, AKT1, NFKB1	0.00240408
						KEGG_PATHWAY_hsa05412:Arrhythmogenic right ventricular cardiomyopathy	ITGB1, ITGA1, DAG1, ITGA6, ITGA5	0.019576				GOTERM_BP_DIRECT_GO:0045893_positive regulation of transcription, DNA-templated	SMAD2, ACVR1, CDKN2A, STAT1, SRC, STAT3, ILK, FGF2, NFKB1, COL1A1, IL6, SPP1, AKT1, MAPK1, TCF4, VHL, PKN1	0.00270495
						GOTERM_CC_DIRECT_GO:0014704_intercalated disc	ITGB1, CXADR, GJA5, SLC2A1	0.0211414				GOTERM_BP_DIRECT_GO:0050731_positive regulation of peptidyl-tyrosine phosphorylation	ACVR1, NRP1, IL6, IL15, SRC, PTK2B, ICAM1	0.00271584
						GOTERM_CC_DIRECT_GO:0042470_melanosome	ITGB1, MMP14, SLC2A1, RAC1, HSP90B1	0.0211414				KEGG_PATHWAY_hsa05415:Diabetic cardiomyopathy	SMAD2, COL1A1, CAMK2D, PIK3CA, AKT3, PTEN, AKT1, NFKB1, TGFBR2	0.00278633
						GOTERM_MF_DIRECT_GO:0019838_growth factor binding	PDGFRB, NRP2, BMPR2, LIFR	0.0216198				GOTERM_BP_DIRECT_GO:0071456_cellular response to hypoxia	EDN1, SRC, BAD, PTEN, AKT1, SIRT1, ICAM1, DDR2	0.00291961
						KEGG_PATHWAY_hsa05163:Human cytomegalovirus infection	MAP2K1, PPP3R1, ROCK1, STAT3, PIK3R2, KRAS, RAC1, NFKB1	0.0221766				GOTERM_BP_DIRECT_GO:0043276_anoikis	TFDP1, PIK3CA, AKT1, MAP3K7	0.00303581
						GOTERM_BP_DIRECT_GO:0032967_positive regulation of collagen biosynthetic process	PDGFRB, TGFB1, VIM, RUNX1	0.022485				GOTERM_BP_DIRECT_GO:0051216_cartilage development	SMAD1, EDN1, ZEB1, ITGB8, TIMP1, BMP5	0.00306202
						GOTERM_CC_DIRECT_GO:0005912_adherens junction	BMPR2, NOTCH1, CXADR, CDH1, DAG1, ITGA6	0.0232769				KEGG_PATHWAY_hsa04630:JAK-STAT signaling pathway	IL6, CDKN1A, PIK3CA, IL15, STAT1, AKT3, STAT3, AKT1	0.00308073
						GOTERM_BP_DIRECT_GO:0010595_positive regulation of endothelial cell migration	NRP2, BMPR2, ANGPT1, RAC1, THBS1	0.023864				GOTERM_CC_DIRECT_GO:0005886_plasma membrane	NRP1, CLIC4, SPARC, CTNND1, PTEN, ILK, PTPRM, CIB1, MYLK, ICAM1, PLAU, CTSL, ANPEP, AKT1, ITGB8, SLC12A6, MAP3K7, ACVR1, ITGA3, CEP295, ITGA1, EMP3, HSPG2, RHOA, TGFBR2, ADAM17, PIK3CA, ITGB1BP1, CD46, MET, DDR2, ROCK2, NPR1, SRC, PLA2G3, ADD1, C3, SV2B, RRAS, CALD1, PDCD10, ERBB2, MAPK1, PLCG1, SH2B3, MPDZ, SMURF2, TNFSF12, MCAM, STAT3, SOD1, APC, PMP22, TGFBI, NF2	0.00345678
						KEGG_PATHWAY_hsa04380:Osteoclast differentiation	MAP2K1, PPP3R1, TGFB1, PIK3R2, RAC1, NFKB1	0.0248732				KEGG_PATHWAY_hsa05410:Hypertrophic cardiomyopathy	IL6, EDN1, ITGA3, LAMA1, ITGA1, ITGB8	0.00424951
						GOTERM_BP_DIRECT_GO:0009611_response to wounding	MAP2K4, TGFB1, FN1, PDGFA, RAC1	0.0261301				GOTERM_BP_DIRECT_GO:0043066_negative regulation of apoptotic process	CDKN1A, SRC, PTEN, CIB1, SIRT1, FSTL1, NFKB1, IL6, PDCD10, PTK2B, AKT1, VHL, TIMP1, DDR2	0.00458358
						GOTERM_MF_DIRECT_GO:0030020_extracellular matrix structural constituent conferring tensile strength	COL3A1, COL5A1, COL7A1, COL5A2	0.0278728				KEGG_PATHWAY_hsa05134:Legionellosis	C3, IL6, CXCL8, CASP8, NFKB1	0.0045869
						GOTERM_BP_DIRECT_GO:0002040_sprouting angiogenesis	NOTCH1, ANGPT1, SEMA3E, THBS1	0.0279745				GOTERM_CC_DIRECT_GO:0005634_nucleus	RB1, CDKN1A, CLIC4, BNC2, KDM1A, CTNND1, PTEN, CIB1, SMC3, CLU, FGF2, SYNE1, PTTG1, PPP2R1A, CTSL, AKT3, SACS, AKT1, MAP3K7, GTF2I, SKP1, MAP2K4, GPX1, DST, P3H1, VEZF1, DICER1, SIRT1, RHOA, RBL2, ZEB1, TFDP1, MAPKAPK3, ANG, ITGB1BP1, PLEKHO1, NFAT5, CAMK2D, ROCK2, TACSTD2, ADD1, ERBB2, PTK2B, MAPK1, VHL, SRPK2, SMAD2, SMAD1, SMURF2, CDKN2A, STAT1, MCAM, STAT3, HIPK1, NFKB1, SOD1, NR4A3, APC, TCF…	0.00463991
						GOTERM_BP_DIRECT_GO:0043552_positive regulation of phosphatidylinositol 3-kinase activity	VAV3, PDGFRB, TGFB1, FGFR3	0.0279745				GOTERM_CC_DIRECT_GO:0005856_cytoskeleton	DST, ROCK2, CEP295, CLU, RHOA, ADD1, SYNE1, CASP8, CALD1, PTK2B, MAPK1, ITGB1BP1, NF2	0.00463991
						GOTERM_BP_DIRECT_GO:0033674_positive regulation of kinase activity	PDGFRB, FGFR4, FGFR3, CD44, FGFR2	0.0289855				GOTERM_CC_DIRECT_GO:0045121_membrane raft	ADAM17, CASP8, SMURF2, SRC, ITGA1, PTK2B, CD24, ICAM1, TGFBR2	0.00463991
						GOTERM_BP_DIRECT_GO:0051897_positive regulation of protein kinase B signaling	ITGB1, TGFB1, ANGPT1, PDGFA, THBS1, MTDH	0.0305907				GOTERM_BP_DIRECT_GO:0007160_cell-matrix adhesion	ITGA3, ITGA1, ITGB8, ADAM9, ILK, ITGB1BP1, RHOA	0.00468547
						GOTERM_BP_DIRECT_GO:0007568_aging	PDGFRB, TGFB1, STAT3, DAG1, FOXO4, CLDN1, ENO3	0.0315794				GOTERM_BP_DIRECT_GO:1904996_positive regulation of leukocyte adhesion to vascular endothelial cell	NFAT5, IL6, RHOA, ICAM1	0.00468547
						GOTERM_BP_DIRECT_GO:0035025_positive regulation of Rho protein signal transduction	PDGFRB, COL3A1, RAC1, F11R	0.0315794				GOTERM_CC_DIRECT_GO:0005654_nucleoplasm	RB1, NFAT5, CDKN1A, CAMK2D, RNH1, BNC2, KDM1A, SRC, PTEN, ILK, CIB1, SMC3, ADD1, SYNE1, CASP8, CTSK, AKT1, MAPK1, VHL, GTF2I, SKP1, SRPK2, SMAD2, SMAD1, DST, SMURF2, CDKN2A, IL15, STAT1, STAT3, VEZF1, HIPK1, SIRT1, NFKB1, SOD1, RBL2, ARHGAP32, NR4A3, ZEB1, RBL1, TFDP1, APC, MAPKAPK3, ITGB1BP1, PKN1	0.00476601
						KEGG_PATHWAY_hsa05144:Malaria	TGFB1, CD36, THBS1, ICAM1	0.0326398				GOTERM_CC_DIRECT_GO:0015629_actin cytoskeleton	ARHGAP32, ADAM17, CLIC4, DST, CALD1, WIPF1, ANG, DDR2, MYLK	0.00476601
						GOTERM_CC_DIRECT_GO:0071682_endocytic vesicle lumen	CTSL, APOE, HSP90B1	0.032755				GOTERM_CC_DIRECT_GO:0031012_extracellular matrix	COL1A1, ECM1, LAMA1, COL5A2, TFPI2, TIMP2, COL4A6, TIMP1, TGFBI	0.00476601
						KEGG_PATHWAY_hsa04613:Neutrophil extracellular trap formation	C3, HDAC5, MAP2K1, PIK3R2, RAC1, CAMP, NFKB1	0.0328794				KEGG_PATHWAY_hsa05323:Rheumatoid arthritis	IL6, CXCL8, IL15, CTSL, CTSK, ICAM1	0.00488703
						GOTERM_CC_DIRECT_GO:0005783_endoplasmic reticulum	MAP2K1, SET, CAV1, PLA2G2A, P3H2, HSD17B12, THBS1, MTDH, HSP90B1, SERPINH1, AGR2, APOE, ITGA5, FGFR4, FGFR3	0.0338685				KEGG_PATHWAY_hsa04657:IL-17 signaling pathway	IL6, CXCL8, CASP8, MAPK1, MAP3K7, NFKB1	0.00511387
						GOTERM_BP_DIRECT_GO:0008354_germ cell migration	ITGB1, TGFB1, CXADR	0.0344981				GOTERM_CC_DIRECT_GO:0071944_cell periphery	ITGA3, ITGB1BP1, CIB1, CLU, RHOA	0.00528574
						GOTERM_BP_DIRECT_GO:0070168_negative regulation of biomineral tissue development	TGFB1, NOTCH1, ROCK1	0.0344981				GOTERM_MF_DIRECT_GO:0005524_ATP binding	CAMK2D, ROCK2, NPR1, SRC, ILK, SMC3, MYLK, ERBB2, AKT3, PTK2B, AKT1, MAPK1, MAP3K7, GTF2I, SRPK2, ACVR1, MAP2K4, EIF2AK3, DICER1, HIPK1, TGFBR2, PIK3CA, MAPKAPK3, PKN1, MET, DDR2	0.00528806
						KEGG_PATHWAY_hsa04912:GnRH signaling pathway	MAP2K4, CAMK2D, MMP14, MAP2K1, KRAS	0.0345809				GOTERM_MF_DIRECT_GO:0019899_enzyme binding	RB1, ECM1, KDM1A, STAT1, SRC, PTEN, EIF2AK3, AKT1, VHL, SIRT1, NFKB1, SYNE1	0.00528806
						GOTERM_CC_DIRECT_GO:0098978_glutamatergic synapse	ITGB1, NRP2, PPP3R1, CDH1, STAT3, DAG1, RAC1, APOE	0.0350473				GOTERM_CC_DIRECT_GO:0030426_growth cone	NRP1, CTNND1, TIMP2, PTK2B, CIB1, ANG, DICER1	0.00570119
						GOTERM_BP_DIRECT_GO:0043406_positive regulation of MAP kinase activity	PDGFRB, TGFB1, PDGFA, KRAS, THBS1	0.0369072				KEGG_PATHWAY_hsa04371:Apelin signaling pathway	SMAD2, RRAS, AKT3, SPP1, MAPK1, AKT1, MYLK	0.00611142
						GOTERM_BP_DIRECT_GO:0018108_peptidyl-tyrosine phosphorylation	PDGFRB, MAP2K4, MAP2K1, FGFR4, FGFR3, FGFR2	0.0387462				KEGG_PATHWAY_hsa04213:Longevity regulating pathway - multiple species	PIK3CA, AKT3, AKT1, SIRT1, SOD1	0.00619233
						GOTERM_BP_DIRECT_GO:0032956_regulation of actin cytoskeleton organization	PDGFRB, ROCK1, PDGFA, RAC1, F11R	0.0387462				GOTERM_BP_DIRECT_GO:0050679_positive regulation of epithelial cell proliferation	NR4A3, BAD, ERBB2, LAMC1, FGF2, BMP5	0.00627276
						GOTERM_BP_DIRECT_GO:0043588_skin development	COL3A1, COL5A1, COL5A2, PDGFA	0.0387462				KEGG_PATHWAY_hsa04929:GnRH secretion	PIK3CA, AKT3, SPP1, MAPK1, AKT1	0.00692712
						GOTERM_BP_DIRECT_GO:0048870_cell motility	MMP14, ADAM17, MAP2K1, RAC1	0.0387462				GOTERM_CC_DIRECT_GO:0043235_receptor complex	ACVR1, NRP1, NPR1, ITGA3, ERBB2, MET, TGFBR2, DDR2	0.00726404
						GOTERM_BP_DIRECT_GO:0014068_positive regulation of phosphatidylinositol 3-kinase signaling	PDGFRB, ANGPT1, FN1, PDGFA, SEMA3E	0.0391884				KEGG_PATHWAY_hsa05321:Inflammatory bowel disease	SMAD2, IL6, STAT1, STAT3, NFKB1	0.00731524
						KEGG_PATHWAY_hsa04640:Hematopoietic cell lineage	ITGA1, ITGA6, CD36, ITGA5, CD44	0.0418967				KEGG_PATHWAY_hsa04064:NF-kappa B signaling pathway	CXCL8, PLAU, PLCG1, MAP3K7, NFKB1, ICAM1	0.00780874
						KEGG_PATHWAY_hsa05203:Viral carcinogenesis	C3, HDAC5, STAT3, PIK3R2, KRAS, RAC1, NFKB1	0.0431732				GOTERM_BP_DIRECT_GO:0009749_response to glucose	SMAD2, BAD, PTEN, PTK2B, RHOA, TGFBR2	0.00794549
						GOTERM_BP_DIRECT_GO:0001701_in utero embryonic development	ITGB1, COL3A1, NOTCH1, SMAD3, ANGPT1, HEG1, FGFR2	0.0435881				GOTERM_BP_DIRECT_GO:0051091_positive regulation of sequence-specific DNA binding transcription factor activity	IL6, EDN1, TFDP1, KDM1A, PTEN, AKT1, DDR2	0.00794549
						GOTERM_BP_DIRECT_GO:0048286_lung alveolus development	TGFB1, BMPR2, PDGFA, FGFR2	0.0435881				BIOCARTA_h_raccycdPathway:Influence of Ras and Rho proteins on G1 to S Transition	RB1, CDKN1A, TFDP1, PIK3CA, MAPK1, AKT1, RHOA, NFKB1	0.00803864			_
						KEGG_PATHWAY_hsa05213:Endometrial cancer	MAP2K1, CDH1, PIK3R2, KRAS	0.0451972				GOTERM_CC_DIRECT_GO:0030424_axon	MAP2K4, NRP1, DST, BAG2, STAT1, SACS, MAPK1, CIB1, SLC12A6, RHOA	0.00816484
						GOTERM_BP_DIRECT_GO:0060379_cardiac muscle cell myoblast differentiation	ITGB1, GREM1, NOTCH1	0.0456662				GOTERM_BP_DIRECT_GO:0045669_positive regulation of osteoblast differentiation	ACVR1, SMAD1, IL6, ILK, FGF2, DDR2	0.00816689
						KEGG_PATHWAY_hsa04620:Toll-like receptor signaling pathway	MAP2K4, MAP2K1, PIK3R2, RAC1, NFKB1	0.047269				GOTERM_CC_DIRECT_GO:0000785_chromatin	RB1, SRPK2, SMAD2, NFAT5, SMAD1, BNC2, KDM1A, STAT1, STAT3, SMC3, SIRT1, NFKB1, RBL2, RBL1, NR4A3, TFDP1, ZEB1, TCF4	0.00849023
						GOTERM_MF_DIRECT_GO:0005161_platelet-derived growth factor receptor binding	PDGFRB, PDGFA, ITGA5	0.0479264				GOTERM_CC_DIRECT_GO:0098978_glutamatergic synapse	SRGN, NRP1, SPARC, SRC, PPP2R1A, STAT3, CTNND1, PTK2B, PLCG1, RHOA	0.00955205
						GOTERM_MF_DIRECT_GO:0046332_SMAD binding	COL3A1, SMAD3, SMURF2, COL5A2	0.0479264				GOTERM_BP_DIRECT_GO:0009725_response to hormone	GPX1, TIMP2, PTK2B, ANG, TIMP1	0.00996051
						GOTERM_MF_DIRECT_GO:0044877_macromolecular complex binding	ITGB1, TGFB1, CAV1, KRAS, ITGA6, CD36, RAC1, APOE, ENO3	0.0483465				GOTERM_BP_DIRECT_GO:0014065_phosphatidylinositol 3-kinase signaling	EDN1, PIK3CA, ERBB2, PTEN, AKT1	0.00996051
						KEGG_PATHWAY_hsa04390:Hippo signaling pathway	PPP2CB, TGFB1, BMPR2, SMAD3, CDH1, AREG	0.0488133				GOTERM_BP_DIRECT_GO:0016525_negative regulation of angiogenesis	SPARC, NPR1, ROCK2, STAT1, PTPRM, HSPG2, GTF2I	0.00996051
						KEGG_PATHWAY_hsa05207:Chemical carcinogenesis - receptor activation	MAP2K1, STAT3, CYP1B1, PIK3R2, KRAS, NFKB1, HSP90B1	0.0488133				GOTERM_BP_DIRECT_GO:0043550_regulation of lipid kinase activity	RB1, RBL2, RBL1	0.00996051
						GOTERM_MF_DIRECT_GO:0005160_transforming growth factor beta receptor binding	TGFB1, SMAD3, SMURF2	0.0490317				GOTERM_CC_DIRECT_GO:0043005_neuron projection	NRP1, CAMK2D, CASP8, SV2B, SRC, PPP2R1A, ITGA1, PTEN, CIB1, NF2	0.0103134
						GOTERM_MF_DIRECT_GO:0042803_protein homodimerization activity	GREM1, CAMK2D, SMAD3, TPM2, STAT3, PDGFA, HSPB1, APOE, F11R, FGFR2, TYMP, RUNX1	0.0490317				GOTERM_BP_DIRECT_GO:0051897_positive regulation of protein kinase B signaling	GPX1, PIK3CA, SRC, ILK, ITGB1BP1, FGF2, MET	0.0106701
						GOTERM_BP_DIRECT_GO:0045944_positive regulation of transcription from RNA polymerase II promoter	HDAC5, TGFB1, BMPR2, NOTCH1, SMAD3, EPAS1, LUM, STAT3, PIK3R2, FOXO4, NFKB1, RUNX1, GREM1, PPP3R1, ITGA6, FGFR2, GLYR1	0.0495541				KEGG_PATHWAY_hsa04390:Hippo signaling pathway	SMAD2, SMAD1, APC, PPP2R1A, NF2, TGFBR2, BMP5	0.0108435
												GOTERM_BP_DIRECT_GO:0046777_protein autophosphorylation	CAMK2D, MAPKAPK3, SRC, ERBB2, EIF2AK3, PTK2B, AKT1, DDR2	0.0109547
												GOTERM_BP_DIRECT_GO:0001666_response to hypoxia	ADAM17, PLAU, BAD, PTK2B, ANG, CD24, RHOA, TGFBR2	0.0111532
												GOTERM_BP_DIRECT_GO:0035994_response to muscle stretch	EDN1, PIK3CA, NFKB1, DDR2	0.0114745
												GOTERM_MF_DIRECT_GO:0017124_SH3 domain binding	TOM1L1, ADAM17, GPX1, PTTG1, WIPF1, ADAM9, ILK	0.0125787
												GOTERM_BP_DIRECT_GO:0045429_positive regulation of nitric oxide biosynthetic process	EDN1, PTK2B, AKT1, CLU, ICAM1	0.0127008
												GOTERM_CC_DIRECT_GO:0098637_protein complex involved in cell-matrix adhesion	PLAU, LAMA1, LAMC1	0.0128773
												KEGG_PATHWAY_hsa05100:Bacterial invasion of epithelial cells	PIK3CA, SRC, ILK, MET, RHOA	0.0131286
												KEGG_PATHWAY_hsa05140:Leishmaniasis	C3, STAT1, MAPK1, MAP3K7, NFKB1	0.0131286
												GOTERM_MF_DIRECT_GO:0005125_cytokine activity	IL6, EDN1, IL15, TNFSF12, SPP1, TIMP1, FGF2, BMP5	0.0133977
												GOTERM_MF_DIRECT_GO:0046332_SMAD binding	SMAD2, ACVR1, SMURF2, COL5A2, TGFBR2	0.0133977
												GOTERM_MF_DIRECT_GO:0061629_RNA polymerase II sequence-specific DNA binding transcription factor binding	RB1, SMAD2, RBL2, RBL1, KDM1A, STAT3, ADD1, GTF2I	0.0133977
												GOTERM_MF_DIRECT_GO:0019903_protein phosphatase binding	BAD, ERBB2, STAT3, ITGA1, EIF2AK3, MET	0.0138459
												KEGG_PATHWAY_hsa04152:AMPK signaling pathway	PIK3CA, PPP2R1A, AKT3, AKT1, SIRT1, MAP3K7	0.0139573
												GOTERM_BP_DIRECT_GO:0006915_apoptotic process	SRGN, MAP2K4, CDKN2A, BAD, TNFSF12, PTEN, CIB1, NFKB1, TGFBR2, SOD1, CASP8, PPP2R1A, PTK2B, MAPK1	0.0140231
												GOTERM_BP_DIRECT_GO:0034097_response to cytokine	SPARC, MAPKAPK3, STAT1, TIMP2, TIMP1	0.0143897
												GOTERM_BP_DIRECT_GO:0010613_positive regulation of cardiac muscle hypertrophy	CAMK2D, EDN1, NR4A3, ROCK2	0.0144726
												GOTERM_BP_DIRECT_GO:0018108_peptidyl-tyrosine phosphorylation	MAP2K4, SRC, ERBB2, PTK2B, HIPK1, MET, DDR2	0.0147365
												GOTERM_BP_DIRECT_GO:0030307_positive regulation of cell growth	ADAM17, ERBB2, PTK2B, AKT1, CIB1, RHOA	0.0148567
												GOTERM_BP_DIRECT_GO:0097191_extrinsic apoptotic signaling pathway	CASP8, BAD, TNFSF12, CIB1, HIPK1	0.0148567
												KEGG_PATHWAY_hsa04530:Tight junction	ROCK2, SRC, PPP2R1A, ERBB2, NF2, MPDZ, RHOA	0.015172
												GOTERM_MF_DIRECT_GO:0005102_receptor binding	C3, SRC, LAMA1, TNFSF12, LAMA3, STAT3, ITGA1, CTNND1, PTK2B, ANG, CLU	0.0151882
												GOTERM_MF_DIRECT_GO:0042802_identical protein binding	RB1, CAMK2D, C1S, PTEN, PTPRM, FGF2, SYNE1, CASP8, BAG2, ERBB2, AKT1, MAPK1, MAP3K7, SMAD2, SMAD1, SMURF2, STAT1, STAT3, EIF2AK3, SIRT1, NFKB1, SOD1, COL1A1, TCF4, TGFBI, MET	0.0151882
												KEGG_PATHWAY_hsa05010:Alzheimer disease	IL6, ADAM17, CASP8, APC, PIK3CA, BAD, AKT3, EIF2AK3, MAPK1, AKT1, NFKB1	0.0155486
												GOTERM_BP_DIRECT_GO:0043491_protein kinase B signaling	PIK3CA, PTEN, ILK, AKT1, FGF2	0.0155616
												KEGG_PATHWAY_hsa04662:B cell receptor signaling pathway	PIK3CA, AKT3, MAPK1, AKT1, NFKB1	0.0162258
												GOTERM_BP_DIRECT_GO:0043065_positive regulation of apoptotic process	IL6, CASP8, APC, CDKN2A, SRC, BAD, AKT1, SIRT1, CLU, SOD1	0.017015
												GOTERM_BP_DIRECT_GO:0051496_positive regulation of stress fiber assembly	NRP1, ROCK2, ITGB1BP1, NF2, RHOA	0.017015
												GOTERM_BP_DIRECT_GO:0071407_cellular response to organic cyclic compound	SMAD1, CASP8, STAT1, STAT3, AKT1	0.017015
												GOTERM_BP_DIRECT_GO:1904707_positive regulation of vascular smooth muscle cell proliferation	EDN1, NR4A3, SRC, FGF2, DDR2	0.017015
												GOTERM_BP_DIRECT_GO:0014823_response to activity	IL6, EDN1, ZEB1, PIK3CA, PTEN	0.0179935
												GOTERM_BP_DIRECT_GO:0007569_cell aging	ILK, SIRT1, ICAM1, SOD1	0.0182664
												GOTERM_BP_DIRECT_GO:0017015_regulation of transforming growth factor beta receptor signaling pathway	SMAD2, ZEB1, SMURF2, ITGA3	0.0182664
												GOTERM_BP_DIRECT_GO:0031581_hemidesmosome assembly	DST, LAMA3, LAMC1	0.0182664
												KEGG_PATHWAY_hsa04610:Complement and coagulation cascades	C3, C1S, PLAU, CD46, CLU	0.0182868
												GOTERM_BP_DIRECT_GO:0034446_substrate adhesion-dependent cell spreading	NRP1, SRC, ILK, LAMC1, RHOA	0.0195745
												KEGG_PATHWAY_hsa04114:Oocyte meiosis	CAMK2D, PTTG1, PPP2R1A, MAPK1, SMC3, SKP1	0.0196947
												GOTERM_BP_DIRECT_GO:0006954_inflammatory response	C3, SMAD1, IL6, ECM1, CXCL8, IL15, STAT3, SPP1, AKT1, HSPG2, NFKB1	0.0198558
												KEGG_PATHWAY_hsa04211:Longevity regulating pathway	PIK3CA, AKT3, AKT1, SIRT1, NFKB1	0.0212782
												KEGG_PATHWAY_hsa05144:Malaria	IL6, CXCL8, MET, ICAM1	0.0213573
												GOTERM_BP_DIRECT_GO:0043524_negative regulation of neuron apoptotic process	NRP1, PIK3CA, PLA2G3, PTK2B, ILK, RHOA, SOD1	0.0240697
												KEGG_PATHWAY_hsa04912:GnRH signaling pathway	MAP2K4, CAMK2D, SRC, PTK2B, MAPK1	0.0245539
												GOTERM_MF_DIRECT_GO:0004713_protein tyrosine kinase activity	MAP2K4, SRC, ERBB2, PTK2B, HIPK1, MET	0.0253108
												GOTERM_MF_DIRECT_GO:0050840_extracellular matrix binding	SPARC, SMOC1, SPP1, TGFBI	0.0253108
												GOTERM_MF_DIRECT_GO:1990841_promoter-specific chromatin binding	RBL2, RBL1, KDM1A, STAT1, SIRT1	0.0253108
												GOTERM_BP_DIRECT_GO:0001570_vasculogenesis	NRP1, HEG1, ITGB8, AGGF1, TGFBR2	0.0253518
												GOTERM_BP_DIRECT_GO:0043410_positive regulation of MAPK cascade	IL6, ROCK2, ERBB2, ITGA1, TIMP2, FGF2, SOD1	0.0253518
												GOTERM_BP_DIRECT_GO:0050821_protein stabilization	BAG2, PDCD10, CDKN2A, CTNND1, PTEN, P3H1, VHL, CLU	0.0253518
												GOTERM_BP_DIRECT_GO:0010033_response to organic substance	PPP2R1A, TIMP2, TIMP1, SOD1	0.0257297
												GOTERM_BP_DIRECT_GO:0030334_regulation of cell migration	LAMA1, LAMA3, TNC, AKT1, FGF2, RHOA	0.0257297
												GOTERM_BP_DIRECT_GO:0090263_positive regulation of canonical Wnt signaling pathway	COL1A1, SMURF2, SRC, ILK, FGF2, NFKB1	0.0257297
												GOTERM_MF_DIRECT_GO:0001968_fibronectin binding	CCDC80, CTSL, ITGA3, CTSK	0.0259429
												GOTERM_MF_DIRECT_GO:0004714_transmembrane receptor protein tyrosine kinase activity	MAP2K4, SRC, ERBB2, PTK2B, MET, DDR2	0.0259429
												GOTERM_BP_DIRECT_GO:0048010_vascular endothelial growth factor receptor signaling pathway	NRP1, MAPKAPK3, SRC, PTK2B	0.0276201
												GOTERM_BP_DIRECT_GO:2000773_negative regulation of cellular senescence	RBL1, AKT3, PTEN, SIRT1	0.0276201
												GOTERM_MF_DIRECT_GO:0008201_heparin binding	NRP1, CXCL8, CCDC80, SMOC1, ANG, FGF2, FSTL1	0.0278795
												GOTERM_MF_DIRECT_GO:0031625_ubiquitin protein ligase binding	RB1, SMAD2, CDKN1A, CASP8, APC, BAG2, SRC, PTK2B, CLU	0.0278795
												KEGG_PATHWAY_hsa04666:Fc gamma R-mediated phagocytosis	PIK3CA, AKT3, MAPK1, AKT1, PLCG1	0.0281193
												GOTERM_BP_DIRECT_GO:0032355_response to estradiol	COL1A1, CASP8, GPX1, BAD, STAT3, PTEN	0.0281208
												KEGG_PATHWAY_hsa04923:Regulation of lipolysis in adipocytes	PIK3CA, NPR1, AKT3, AKT1	0.0287101
												GOTERM_BP_DIRECT_GO:0070374_positive regulation of ERK1 and ERK2 cascade	NRP1, SRC, PTEN, PTK2B, CIB1, FGF2, ICAM1, DDR2	0.0288684
												GOTERM_BP_DIRECT_GO:0044321_response to leptin	EDN1, STAT3, SIRT1	0.0288986
												KEGG_PATHWAY_hsa05231:Choline metabolism in cancer	PIK3CA, AKT3, MAPK1, AKT1, PLCG1	0.0290564
												GOTERM_BP_DIRECT_GO:0043200_response to amino acid	EDN1, BAD, RHOA, ICAM1	0.0291761
												KEGG_PATHWAY_hsa04640:Hematopoietic cell lineage	IL6, ITGA3, ANPEP, ITGA1, CD24	0.030012
												GOTERM_BP_DIRECT_GO:0051384_response to glucocorticoid	IL6, SPARC, BAD, ADAM9, RHOA	0.0301441
												GOTERM_BP_DIRECT_GO:0001569_branching involved in blood vessel morphogenesis	ACVR1, NRP1, EDN1, TGFBR2	0.0313835
												KEGG_PATHWAY_hsa05168:Herpes simplex virus 1 infection	C3, IL6, CASP8, PIK3CA, STAT1, SRC, BAD, AKT3, EIF2AK3, AKT1, MAP3K7, NFKB1	0.0324459
												GOTERM_BP_DIRECT_GO:0045736_negative regulation of cyclin-dependent protein serine/threonine kinase activity	CDKN1A, APC, CDKN2A, PTEN	0.0336661
												GOTERM_BP_DIRECT_GO:1900182_positive regulation of protein localization to nucleus	CDKN2A, SRC, EIF2AK3, AKT1	0.0336661
												GOTERM_BP_DIRECT_GO:0010977_negative regulation of neuron projection development	PMP22, PTEN, CIB1, DENND5A, RHOA	0.0339929
												GOTERM_BP_DIRECT_GO:0003416_endochondral bone growth	ECM1, BNC2, DDR2	0.0344895
												GOTERM_BP_DIRECT_GO:0006366_transcription from RNA polymerase II promoter	RB1, NFAT5, SMAD1, EDN1, TFDP1, FGF2, NFKB1, GTF2I	0.0353429
												GOTERM_BP_DIRECT_GO:0097193_intrinsic apoptotic signaling pathway	CDKN1A, BAD, CD24, CLU	0.0353429
												GOTERM_BP_DIRECT_GO:0000187_activation of MAPK activity	MAP2K4, ITGA1, MAP3K7, FGF2, SOD1	0.0362481
												KEGG_PATHWAY_hsa04934:Cushing syndrome	RB1, CAMK2D, CDKN1A, APC, CDKN2A, MAPK1	0.0370948
												GOTERM_BP_DIRECT_GO:0009888_tissue development	LAMA1, LAMA3, LAMC1, HSPG2	0.0373938
												GOTERM_BP_DIRECT_GO:0090050_positive regulation of cell migration involved in sprouting angiogenesis	NRP1, AKT3, CIB1, FGF2	0.0373938
												KEGG_PATHWAY_hsa04150:mTOR signaling pathway	PIK3CA, AKT3, PTEN, MAPK1, AKT1, RHOA	0.0379745
												GOTERM_BP_DIRECT_GO:0032091_negative regulation of protein binding	CDKN1A, KDM1A, BAG2, AKT1, ITGB1BP1	0.0389368
												GOTERM_BP_DIRECT_GO:0032060_bleb assembly	PMP22, EMP3, MYLK	0.0391429
												GOTERM_BP_DIRECT_GO:0044320_cellular response to leptin stimulus	NR4A3, STAT3, PTEN	0.0391429
												GOTERM_BP_DIRECT_GO:0045792_negative regulation of cell size	PTEN, AKT1, RHOA	0.0391429
												GOTERM_BP_DIRECT_GO:0048662_negative regulation of smooth muscle cell proliferation	IL15, NPR1, ILK, ANG	0.0391429
												GOTERM_CC_DIRECT_GO:0009925_basal plasma membrane	DST, ERBB2, TACSTD2, MET	0.039726
												GOTERM_BP_DIRECT_GO:0030308_negative regulation of cell growth	RB1, CDKN1A, NPR1, CDKN2A, PPP2R1A, SIRT1	0.0403737
												GOTERM_BP_DIRECT_GO:0000165_MAPK cascade	MAP2K4, SMAD1, MAPKAPK3, PTK2B, NF2, MAP3K7	0.0414134
												GOTERM_BP_DIRECT_GO:0098609_cell-cell adhesion	SRC, ITGA3, LAMA3, ITGA1, CTNND1, CD24, ICAM1	0.0450401
												KEGG_PATHWAY_hsa04725:Cholinergic synapse	CAMK2D, PIK3CA, AKT3, MAPK1, AKT1	0.0453463
												GOTERM_BP_DIRECT_GO:0007169_transmembrane receptor protein tyrosine kinase signaling pathway	SRC, ERBB2, PTK2B, SH2B3, MET, DDR2	0.0466356
												GOTERM_BP_DIRECT_GO:0010634_positive regulation of epithelial cell migration	SRC, ITGA3, PLCG1, TGFBR2	0.0468245
												GOTERM_BP_DIRECT_GO:0071222_cellular response to lipopolysaccharide	IL6, CXCL8, SRC, ADAM9, RHOA, NFKB1, ICAM1	0.0474582
												GOTERM_CC_DIRECT_GO:0032154_cleavage furrow	PKN1, NF2, RHOA, MYLK	0.0475704
												KEGG_PATHWAY_hsa04920:Adipocytokine signaling pathway	AKT3, STAT3, AKT1, NFKB1	0.0486424
